# Supplementary material for: Metagenomic Analysis Reveals the Mechanism for the Observed Increase in Antibacterial Activity of Penicillin against Uncultured Bacteria Candidatus Liberibacter asiaticus Relative to Oxytetracycline in Planta
Source: Antibiotics (Basel). 2020 Dec 5;9(12):874. doi: 10.3390/antibiotics9120874 (PMC7768456; doi:10.3390/antibiotics9120874)
Supplement: Supplementary file 1 [file antibiotics-09-00874-s001.zip › Table S1.xlsx]

## Sheet: Sheet1
Domian	Phylum	Class	Order	Family	Genus	Species	Relative abundace			Correlation coefficient (R)a
							CK	Oxy	Pen
d__Bacteria					g__Candidatus_Methylomirabilis	s__Candidatus_Methylomirabilis_oxyfera	2.04775e-05	1.35984e-05	0	0.827
d__Bacteria	p__Acidobacteria	c__Acidobacteriia	o__Acidobacteriales	f__Acidobacteriaceae	g__Acidobacterium	s__Acidobacterium_capsulatum	0	1.35984e-05	0	-0.399
d__Bacteria	p__Acidobacteria	c__Acidobacteriia	o__Acidobacteriales	f__Acidobacteriaceae	g__Candidatus_Koribacter	s__Candidatus_Koribacter_versatilis	0	1.35984e-05	1.36333e-05	-0.994
d__Bacteria	p__Acidobacteria	c__Acidobacteriia	o__Acidobacteriales	f__Acidobacteriaceae	g__Terriglobus	s__Terriglobus_roseus	1.02388e-05	0	0	0.994
d__Bacteria	p__Acidobacteria				g__Candidatus_Chloracidobacterium	s__Candidatus_Chloracidobacterium_thermophilum	1.02388e-05	0	0	0.994
d__Bacteria	p__Actinobacteria	c__Actinobacteria	o__Actinomycetales	f__Catenulisporaceae	g__Catenulispora	s__Catenulispora_acidiphila	2.04775e-05	1.35984e-05	2.72665e-05	-0.109
d__Bacteria	p__Actinobacteria	c__Actinobacteria	o__Actinomycetales	f__Cellulomonadaceae	g__Cellulomonas	s__Cellulomonas_fimi	1.02388e-05	0	0	0.994
d__Bacteria	p__Actinobacteria	c__Actinobacteria	o__Actinomycetales	f__Corynebacteriaceae	g__Corynebacterium	s__Corynebacterium_aurimucosum	2.04775e-05	0	0	0.994
d__Bacteria	p__Actinobacteria	c__Actinobacteria	o__Actinomycetales	f__Corynebacteriaceae	g__Corynebacterium	s__Corynebacterium_callunae	1.02388e-05	0	0	0.994
d__Bacteria	p__Actinobacteria	c__Actinobacteria	o__Actinomycetales	f__Corynebacteriaceae	g__Corynebacterium	s__Corynebacterium_halotolerans	0	0	1.36333e-05	-0.595
d__Bacteria	p__Actinobacteria	c__Actinobacteria	o__Actinomycetales	f__Corynebacteriaceae	g__Corynebacterium	s__Corynebacterium_jeikeium	2.04775e-05	0	0	0.994
d__Bacteria	p__Actinobacteria	c__Actinobacteria	o__Actinomycetales	f__Corynebacteriaceae	g__Corynebacterium	s__Corynebacterium_pseudotuberculosis	1.02388e-05	0	0	0.994
d__Bacteria	p__Actinobacteria	c__Actinobacteria	o__Actinomycetales	f__Corynebacteriaceae	g__Corynebacterium	s__Corynebacterium_urealyticum	1.02388e-05	1.35984e-05	0	0.387
d__Bacteria	p__Actinobacteria	c__Actinobacteria	o__Actinomycetales	f__Dermabacteraceae	g__Brachybacterium	s__Brachybacterium_faecium	0	5.43936e-05	1.36333e-05	-0.608
d__Bacteria	p__Actinobacteria	c__Actinobacteria	o__Actinomycetales	f__Frankiaceae	g__Frankia	s__Frankia_sp_CcI3	1.02388e-05	2.71968e-05	1.36333e-05	-0.565
d__Bacteria	p__Actinobacteria	c__Actinobacteria	o__Actinomycetales	f__Frankiaceae	g__Frankia	s__Frankia_sp_EAN1pec	0	2.71968e-05	0	-0.399
d__Bacteria	p__Actinobacteria	c__Actinobacteria	o__Actinomycetales	f__Geodermatophilaceae	g__Geodermatophilus	s__Geodermatophilus_obscurus	8.19101e-05	0.000135984	8.17996e-05	-0.397
d__Bacteria	p__Actinobacteria	c__Actinobacteria	o__Actinomycetales	f__Geodermatophilaceae	g__Modestobacter	s__Modestobacter_marinus	1.02388e-05	0	0	0.994
d__Bacteria	p__Actinobacteria	c__Actinobacteria	o__Actinomycetales	f__Gordoniaceae	g__Gordonia	s__Gordonia_bronchialis	0	1.35984e-05	0	-0.399
d__Bacteria	p__Actinobacteria	c__Actinobacteria	o__Actinomycetales	f__Gordoniaceae	g__Gordonia	s__Gordonia_polyisoprenivorans	1.02388e-05	1.35984e-05	0	0.387
d__Bacteria	p__Actinobacteria	c__Actinobacteria	o__Actinomycetales	f__Gordoniaceae	g__Gordonia	s__Gordonia_sp_KTR9	2.04775e-05	0	2.72665e-05	0.168
d__Bacteria	p__Actinobacteria	c__Actinobacteria	o__Actinomycetales	f__Intrasporangiaceae	g__Intrasporangium	s__Intrasporangium_calvum	0	2.71968e-05	0	-0.399
d__Bacteria	p__Actinobacteria	c__Actinobacteria	o__Actinomycetales	f__Jonesiaceae	g__Jonesia	s__Jonesia_denitrificans	0	0	1.36333e-05	-0.595
d__Bacteria	p__Actinobacteria	c__Actinobacteria	o__Actinomycetales	f__Kineosporiaceae	g__Kineococcus	s__Kineococcus_radiotolerans	1.02388e-05	0	0	0.994
d__Bacteria	p__Actinobacteria	c__Actinobacteria	o__Actinomycetales	f__Microbacteriaceae	g__Clavibacter	s__Clavibacter_michiganensis	2.04775e-05	0	0	0.994
d__Bacteria	p__Actinobacteria	c__Actinobacteria	o__Actinomycetales	f__Microbacteriaceae	g__Microbacterium	s__Microbacterium_testaceum	1.02388e-05	2.71968e-05	1.36333e-05	-0.565
d__Bacteria	p__Actinobacteria	c__Actinobacteria	o__Actinomycetales	f__Micrococcaceae	g__Arthrobacter	s__Arthrobacter_aurescens	0	0	1.36333e-05	-0.595
d__Bacteria	p__Actinobacteria	c__Actinobacteria	o__Actinomycetales	f__Micrococcaceae	g__Micrococcus	s__Micrococcus_luteus	3.07163e-05	0	1.36333e-05	0.841
d__Bacteria	p__Actinobacteria	c__Actinobacteria	o__Actinomycetales	f__Micrococcaceae	g__Rothia	s__Rothia_dentocariosa	0	0	1.36333e-05	-0.595
d__Bacteria	p__Actinobacteria	c__Actinobacteria	o__Actinomycetales	f__Micromonosporaceae	g__Actinoplanes	s__Actinoplanes_missouriensis	0	1.35984e-05	0	-0.399
d__Bacteria	p__Actinobacteria	c__Actinobacteria	o__Actinomycetales	f__Micromonosporaceae	g__Actinoplanes	s__Actinoplanes_sp_SE50/110	1.02388e-05	2.71968e-05	2.72665e-05	-0.994
d__Bacteria	p__Actinobacteria	c__Actinobacteria	o__Actinomycetales	f__Micromonosporaceae	g__Salinispora	s__Salinispora_tropica	1.02388e-05	1.35984e-05	0	0.387
d__Bacteria	p__Actinobacteria	c__Actinobacteria	o__Actinomycetales	f__Mycobacteriaceae	g__Mycobacterium	s__Mycobacterium_abscessus	3.07163e-05	0	0	0.994
d__Bacteria	p__Actinobacteria	c__Actinobacteria	o__Actinomycetales	f__Mycobacteriaceae	g__Mycobacterium	s__Mycobacterium_avium	1.02388e-05	0	0	0.994
d__Bacteria	p__Actinobacteria	c__Actinobacteria	o__Actinomycetales	f__Mycobacteriaceae	g__Mycobacterium	s__Mycobacterium_leprae	0	1.35984e-05	0	-0.399
d__Bacteria	p__Actinobacteria	c__Actinobacteria	o__Actinomycetales	f__Mycobacteriaceae	g__Mycobacterium	s__Mycobacterium_smegmatis	1.02388e-05	0	1.36333e-05	0.168
d__Bacteria	p__Actinobacteria	c__Actinobacteria	o__Actinomycetales	f__Mycobacteriaceae	g__Mycobacterium	s__Mycobacterium_tuberculosis	6.14326e-05	8.15905e-05	5.45331e-05	-0.162
d__Bacteria	p__Actinobacteria	c__Actinobacteria	o__Actinomycetales	f__Mycobacteriaceae	g__Mycobacterium	s__Mycobacterium_yongonense	3.07163e-05	0	0	0.994
d__Bacteria	p__Actinobacteria	c__Actinobacteria	o__Actinomycetales	f__Nocardiaceae	g__Nocardia	s__Nocardia_farcinica	0	1.35984e-05	0	-0.399
d__Bacteria	p__Actinobacteria	c__Actinobacteria	o__Actinomycetales	f__Nocardiaceae	g__Rhodococcus	s__Rhodococcus_erythropolis	2.04775e-05	0	0	0.994
d__Bacteria	p__Actinobacteria	c__Actinobacteria	o__Actinomycetales	f__Nocardiaceae	g__Rhodococcus	s__Rhodococcus_hoagii	0	0	2.72665e-05	-0.595
d__Bacteria	p__Actinobacteria	c__Actinobacteria	o__Actinomycetales	f__Nocardiaceae	g__Rhodococcus	s__Rhodococcus_jostii	1.02388e-05	0	1.36333e-05	0.168
d__Bacteria	p__Actinobacteria	c__Actinobacteria	o__Actinomycetales	f__Nocardiaceae	g__Rhodococcus	s__Rhodococcus_opacus	0	0	1.36333e-05	-0.595
d__Bacteria	p__Actinobacteria	c__Actinobacteria	o__Actinomycetales	f__Nocardioidaceae	g__Kribbella	s__Kribbella_flavida	0	1.35984e-05	0	-0.399
d__Bacteria	p__Actinobacteria	c__Actinobacteria	o__Actinomycetales	f__Nocardioidaceae	g__Nocardioides	s__Nocardioides_sp_JS614	1.02388e-05	0	0	0.994
d__Bacteria	p__Actinobacteria	c__Actinobacteria	o__Actinomycetales	f__Nocardiopsaceae	g__Nocardiopsis	s__Nocardiopsis_alba	1.02388e-05	0	0	0.994
d__Bacteria	p__Actinobacteria	c__Actinobacteria	o__Actinomycetales	f__Nocardiopsaceae	g__Nocardiopsis	s__Nocardiopsis_dassonvillei	1.02388e-05	0	0	0.994
d__Bacteria	p__Actinobacteria	c__Actinobacteria	o__Actinomycetales	f__Promicromonosporaceae	g__Xylanimonas	s__Xylanimonas_cellulosilytica	1.02388e-05	0	0	0.994
d__Bacteria	p__Actinobacteria	c__Actinobacteria	o__Actinomycetales	f__Propionibacteriaceae	g__Microlunatus	s__Microlunatus_phosphovorus	1.02388e-05	0	0	0.994
d__Bacteria	p__Actinobacteria	c__Actinobacteria	o__Actinomycetales	f__Propionibacteriaceae	g__Propionibacterium	s__Propionibacterium_acnes	0.00152558	0.000462346	0.000436264	0.996
d__Bacteria	p__Actinobacteria	c__Actinobacteria	o__Actinomycetales	f__Propionibacteriaceae	g__Propionibacterium	s__Propionibacterium_avidum	1.02388e-05	0	0	0.994
d__Bacteria	p__Actinobacteria	c__Actinobacteria	o__Actinomycetales	f__Propionibacteriaceae	g__Propionibacterium	s__Propionibacterium_propionicum	2.04775e-05	0	1.36333e-05	0.678
d__Bacteria	p__Actinobacteria	c__Actinobacteria	o__Actinomycetales	f__Pseudonocardiaceae	g__Actinosynnema	s__Actinosynnema_mirum	1.02388e-05	0	1.36333e-05	0.168
d__Bacteria	p__Actinobacteria	c__Actinobacteria	o__Actinomycetales	f__Pseudonocardiaceae	g__Amycolatopsis	s__Amycolatopsis_orientalis	0	1.35984e-05	0	-0.399
d__Bacteria	p__Actinobacteria	c__Actinobacteria	o__Actinomycetales	f__Pseudonocardiaceae	g__Pseudonocardia	s__Pseudonocardia_dioxanivorans	0	0	1.36333e-05	-0.595
d__Bacteria	p__Actinobacteria	c__Actinobacteria	o__Actinomycetales	f__Pseudonocardiaceae	g__Saccharopolyspora	s__Saccharopolyspora_erythraea	2.04775e-05	0	1.36333e-05	0.678
d__Bacteria	p__Actinobacteria	c__Actinobacteria	o__Actinomycetales	f__Pseudonocardiaceae	g__Thermobispora	s__Thermobispora_bispora	0	2.71968e-05	1.36333e-05	-0.805
d__Bacteria	p__Actinobacteria	c__Actinobacteria	o__Actinomycetales	f__Sanguibacteraceae	g__Sanguibacter	s__Sanguibacter_keddieii	0	0	1.36333e-05	-0.595
d__Bacteria	p__Actinobacteria	c__Actinobacteria	o__Actinomycetales	f__Streptomycetaceae	g__Kitasatospora	s__Kitasatospora_setae	4.09551e-05	4.07952e-05	0	0.597
d__Bacteria	p__Actinobacteria	c__Actinobacteria	o__Actinomycetales	f__Streptomycetaceae	g__Streptomyces	s__Streptomyces_albus	4.09551e-05	2.71968e-05	1.36333e-05	0.919
d__Bacteria	p__Actinobacteria	c__Actinobacteria	o__Actinomycetales	f__Streptomycetaceae	g__Streptomyces	s__Streptomyces_avermitilis	0.125097	0.149379	0.173115	-0.92
d__Bacteria	p__Actinobacteria	c__Actinobacteria	o__Actinomycetales	f__Streptomycetaceae	g__Streptomyces	s__Streptomyces_bingchenggensis	4.09551e-05	4.07952e-05	5.45331e-05	-0.586
d__Bacteria	p__Actinobacteria	c__Actinobacteria	o__Actinomycetales	f__Streptomycetaceae	g__Streptomyces	s__Streptomyces_cattleya	4.09551e-05	1.35984e-05	6.81663e-05	-0.111
d__Bacteria	p__Actinobacteria	c__Actinobacteria	o__Actinomycetales	f__Streptomycetaceae	g__Streptomyces	s__Streptomyces_coelicolor	3.07163e-05	2.71968e-05	2.72665e-05	0.992
d__Bacteria	p__Actinobacteria	c__Actinobacteria	o__Actinomycetales	f__Streptomycetaceae	g__Streptomyces	s__Streptomyces_collinus	2.04775e-05	0	0	0.994
d__Bacteria	p__Actinobacteria	c__Actinobacteria	o__Actinomycetales	f__Streptomycetaceae	g__Streptomyces	s__Streptomyces_davawensis	4.09551e-05	2.71968e-05	4.08998e-05	0.402
d__Bacteria	p__Actinobacteria	c__Actinobacteria	o__Actinomycetales	f__Streptomycetaceae	g__Streptomyces	s__Streptomyces_fulvissimus	1.02388e-05	2.71968e-05	4.08998e-05	-0.94
d__Bacteria	p__Actinobacteria	c__Actinobacteria	o__Actinomycetales	f__Streptomycetaceae	g__Streptomyces	s__Streptomyces_griseus	1.02388e-05	6.79921e-05	2.72665e-05	-0.645
d__Bacteria	p__Actinobacteria	c__Actinobacteria	o__Actinomycetales	f__Streptomycetaceae	g__Streptomyces	s__Streptomyces_hygroscopicus	0.000102388	6.79921e-05	9.54329e-05	0.567
d__Bacteria	p__Actinobacteria	c__Actinobacteria	o__Actinomycetales	f__Streptomycetaceae	g__Streptomyces	s__Streptomyces_pratensis	2.04775e-05	0	2.72665e-05	0.168
d__Bacteria	p__Actinobacteria	c__Actinobacteria	o__Actinomycetales	f__Streptomycetaceae	g__Streptomyces	s__Streptomyces_rapamycinicus	1.02388e-05	4.07952e-05	1.36333e-05	-0.49
d__Bacteria	p__Actinobacteria	c__Actinobacteria	o__Actinomycetales	f__Streptomycetaceae	g__Streptomyces	s__Streptomyces_scabiei	1.02388e-05	2.71968e-05	5.45331e-05	-0.855
d__Bacteria	p__Actinobacteria	c__Actinobacteria	o__Actinomycetales	f__Streptomycetaceae	g__Streptomyces	s__Streptomyces_sp_SirexAA-E	5.11938e-05	1.35984e-05	5.45331e-05	0.331
d__Bacteria	p__Actinobacteria	c__Actinobacteria	o__Actinomycetales	f__Streptomycetaceae	g__Streptomyces	s__Streptomyces_venezuelae	0	2.71968e-05	1.36333e-05	-0.805
d__Bacteria	p__Actinobacteria	c__Actinobacteria	o__Actinomycetales	f__Streptomycetaceae	g__Streptomyces	s__Streptomyces_violaceusniger	2.04775e-05	1.35984e-05	4.08998e-05	-0.382
d__Bacteria	p__Actinobacteria	c__Actinobacteria	o__Actinomycetales	f__Streptosporangiaceae	g__Streptosporangium	s__Streptosporangium_roseum	0	1.35984e-05	0	-0.399
d__Bacteria	p__Actinobacteria	c__Actinobacteria	o__Actinomycetales	f__Thermomonosporaceae	g__Thermomonospora	s__Thermomonospora_curvata	0	1.35984e-05	0	-0.399
d__Bacteria	p__Actinobacteria	c__Actinobacteria	o__Actinomycetales	f__Tsukamurellaceae	g__Tsukamurella	s__Tsukamurella_paurometabola	0	1.35984e-05	0	-0.399
d__Bacteria	p__Actinobacteria	c__Actinobacteria	o__Bifidobacteriales	f__Bifidobacteriaceae	g__Bifidobacterium	s__Bifidobacterium_longum	0	0	1.36333e-05	-0.595
d__Bacteria	p__Actinobacteria	c__Actinobacteria	o__Bifidobacteriales	f__Bifidobacteriaceae	g__Bifidobacterium	s__Bifidobacterium_thermophilum	1.02388e-05	0	0	0.994
d__Bacteria	p__Actinobacteria	c__Actinobacteria	o__Coriobacteriales	f__Coriobacteriaceae	g__Adlercreutzia	s__Adlercreutzia_equolifaciens	1.02388e-05	0	0	0.994
d__Bacteria	p__Actinobacteria	c__Actinobacteria	o__Coriobacteriales	f__Coriobacteriaceae	g__Atopobium	s__Atopobium_parvulum	0	2.71968e-05	0	-0.399
d__Bacteria	p__Actinobacteria	c__Actinobacteria	o__Coriobacteriales	f__Coriobacteriaceae	g__Eggerthella	s__Eggerthella_sp_YY7918	1.02388e-05	0	0	0.994
d__Bacteria	p__Actinobacteria	c__Actinobacteria	o__Coriobacteriales	f__Coriobacteriaceae	g__Olsenella	s__Olsenella_uli	1.02388e-05	0	0	0.994
d__Bacteria	p__Aquificae	c__Aquificae	o__Aquificales	f__Aquificaceae	g__Aquifex	s__Aquifex_aeolicus	3.07163e-05	2.71968e-05	2.72665e-05	0.992
d__Bacteria	p__Aquificae	c__Aquificae	o__Aquificales	f__Hydrogenothermaceae	g__Persephonella	s__Persephonella_marina	2.04775e-05	0	0	0.994
d__Bacteria	p__Aquificae	c__Aquificae	o__Desulfurobacteriales	f__Desulfurobacteriaceae	g__Desulfurobacterium	s__Desulfurobacterium_thermolithotrophum	1.02388e-05	4.07952e-05	1.36333e-05	-0.49
d__Bacteria	p__Armatimonadetes	c__Chthonomonadetes	o__Chthonomonadales	f__Chthonomonadaceae	g__Chthonomonas	s__Chthonomonas_calidirosea	0.00309211	0.00471865	0.00314928	-0.427
d__Bacteria	p__Bacteroidetes	c__Bacteroidia	o__Bacteroidales	f__Bacteroidaceae	g__Bacteroides	s__Bacteroides_salanitronis	2.04775e-05	0	1.36333e-05	0.678
d__Bacteria	p__Bacteroidetes	c__Bacteroidia	o__Bacteroidales	f__Bacteroidaceae	g__Bacteroides	s__Bacteroides_vulgatus	1.02388e-05	1.35984e-05	1.36333e-05	-0.995
d__Bacteria	p__Bacteroidetes	c__Bacteroidia	o__Bacteroidales	f__Porphyromonadaceae	g__Paludibacter	s__Paludibacter_propionicigenes	1.02388e-05	0	0	0.994
d__Bacteria	p__Bacteroidetes	c__Bacteroidia	o__Bacteroidales	f__Porphyromonadaceae	g__Porphyromonas	s__Porphyromonas_asaccharolytica	0	0	1.36333e-05	-0.595
d__Bacteria	p__Bacteroidetes	c__Bacteroidia	o__Bacteroidales	f__Porphyromonadaceae	g__Tannerella	s__Tannerella_forsythia	1.02388e-05	0	0	0.994
d__Bacteria	p__Bacteroidetes	c__Bacteroidia	o__Bacteroidales	f__Prevotellaceae	g__Prevotella	s__Prevotella_intermedia	1.02388e-05	0	1.36333e-05	0.168
d__Bacteria	p__Bacteroidetes	c__Bacteroidia	o__Bacteroidales	f__Prevotellaceae	g__Prevotella	s__Prevotella_sp_oral_taxon_299	0	1.35984e-05	0	-0.399
d__Bacteria	p__Bacteroidetes	c__Cytophagia	o__Cytophagales	f__Cyclobacteriaceae	g__Cyclobacterium	s__Cyclobacterium_marinum	1.02388e-05	0	0	0.994
d__Bacteria	p__Bacteroidetes	c__Cytophagia	o__Cytophagales	f__Cyclobacteriaceae	g__Echinicola	s__Echinicola_vietnamensis	0	2.71968e-05	1.36333e-05	-0.805
d__Bacteria	p__Bacteroidetes	c__Cytophagia	o__Cytophagales	f__Cytophagaceae	g__Runella	s__Runella_slithyformis	1.02388e-05	1.35984e-05	2.72665e-05	-0.734
d__Bacteria	p__Bacteroidetes	c__Flavobacteriia	o__Flavobacteriales	f__Cryomorphaceae	g__Owenweeksia	s__Owenweeksia_hongkongensis	0	0	1.36333e-05	-0.595
d__Bacteria	p__Bacteroidetes	c__Flavobacteriia	o__Flavobacteriales	f__Flavobacteriaceae	g__Flavobacterium	s__Flavobacterium_branchiophilum	1.02388e-05	2.71968e-05	0	-0.029
d__Bacteria	p__Bacteroidetes	c__Flavobacteriia	o__Flavobacteriales		g__Candidatus_Sulcia	s__Candidatus_Sulcia_muelleri	0.000122865	0.000244771	0.000190866	-0.842
d__Bacteria	p__Candidatus_Saccharibacteria					s__Candidatus_Saccharibacteria_bacterium_RAAC3_TM7_1	1.02388e-05	5.43936e-05	1.36333e-05	-0.461
d__Bacteria	p__Chlamydiae	c__Chlamydiia	o__Chlamydiales	f__Parachlamydiaceae	g__Candidatus_Protochlamydia	s__Candidatus_Protochlamydia_amoebophila	2.04775e-05	2.71968e-05	0	0.387
d__Bacteria	p__Chloroflexi	c__Caldilineae	o__Caldilineales	f__Caldilineaceae	g__Caldilinea	s__Caldilinea_aerophila	2.04775e-05	0	0	0.994
d__Bacteria	p__Chloroflexi	c__Chloroflexia	o__Herpetosiphonales	f__Herpetosiphonaceae	g__Herpetosiphon	s__Herpetosiphon_aurantiacus	0	2.71968e-05	1.36333e-05	-0.805
d__Bacteria	p__Chloroflexi	c__Thermomicrobia	o__Sphaerobacterales	f__Sphaerobacteraceae	g__Sphaerobacter	s__Sphaerobacter_thermophilus	0	6.79921e-05	4.08998e-05	-0.868
d__Bacteria	p__Chloroflexi	c__Thermomicrobia	o__Thermomicrobiales	f__Thermomicrobiaceae	g__Thermomicrobium	s__Thermomicrobium_roseum	0.000102388	0.00025837	4.08998e-05	-0.132
d__Bacteria	p__Chrysiogenetes	c__Chrysiogenetes	o__Chrysiogenales	f__Chrysiogenaceae	g__Desulfurispirillum	s__Desulfurispirillum_indicum	1.02388e-05	0	0	0.994
d__Bacteria	p__Cyanobacteria	c__Gloeobacteria	o__Gloeobacterales		g__Gloeobacter	s__Gloeobacter_kilaueensis	1.02388e-05	6.79921e-05	1.36333e-05	-0.447
d__Bacteria	p__Cyanobacteria	c__Gloeobacteria	o__Gloeobacterales		g__Gloeobacter	s__Gloeobacter_violaceus	3.07163e-05	5.43936e-05	1.36333e-05	0.02
d__Bacteria	p__Cyanobacteria		o__Chroococcales		g__Acaryochloris	s__Acaryochloris_marina	0	1.35984e-05	0	-0.399
d__Bacteria	p__Cyanobacteria		o__Chroococcales		g__Candidatus_Atelocyanobacterium	s__Candidatus_Atelocyanobacterium_thalassa	0	1.35984e-05	0	-0.399
d__Bacteria	p__Cyanobacteria		o__Chroococcales		g__Cyanobium	s__Cyanobium_gracile	4.09551e-05	9.51889e-05	2.72665e-05	-0.217
d__Bacteria	p__Cyanobacteria		o__Chroococcales		g__Cyanothece	s__Cyanothece_sp_ATCC_51142	1.02388e-05	2.71968e-05	0	-0.029
d__Bacteria	p__Cyanobacteria		o__Chroococcales		g__Cyanothece	s__Cyanothece_sp_PCC_7425	0	5.43936e-05	4.08998e-05	-0.938
d__Bacteria	p__Cyanobacteria		o__Chroococcales		g__Dactylococcopsis	s__Dactylococcopsis_salina	6.14326e-05	0.000176779	9.54329e-05	-0.645
d__Bacteria	p__Cyanobacteria		o__Chroococcales		g__Gloeocapsa	s__Gloeocapsa_sp_PCC_7428	0	0	2.72665e-05	-0.595
d__Bacteria	p__Cyanobacteria		o__Chroococcales		g__Halothece	s__Halothece_sp_PCC_7418	3.07163e-05	8.15905e-05	6.81663e-05	-0.932
d__Bacteria	p__Cyanobacteria		o__Chroococcales		g__Synechococcus	s__Synechococcus_elongatus	0	1.35984e-05	0	-0.399
d__Bacteria	p__Cyanobacteria		o__Chroococcales		g__Synechococcus	s__Synechococcus_sp_CC9605	9.21489e-05	6.79921e-05	9.54329e-05	0.296
d__Bacteria	p__Cyanobacteria		o__Chroococcales		g__Synechococcus	s__Synechococcus_sp_JA-2-3B_a(2-13)	0	0	4.08998e-05	-0.595
d__Bacteria	p__Cyanobacteria		o__Chroococcales		g__Synechococcus	s__Synechococcus_sp_JA-3-3Ab	8.19101e-05	0.000135984	5.45331e-05	-0.074
d__Bacteria	p__Cyanobacteria		o__Chroococcales		g__Synechococcus	s__Synechococcus_sp_PCC_7002	1.02388e-05	0	0	0.994
d__Bacteria	p__Cyanobacteria		o__Chroococcales		g__Synechococcus	s__Synechococcus_sp_PCC_7502	7.16714e-05	6.79921e-05	4.08998e-05	0.679
d__Bacteria	p__Cyanobacteria		o__Chroococcales		g__Synechococcus	s__Synechococcus_sp_RCC307	0	0	1.36333e-05	-0.595
d__Bacteria	p__Cyanobacteria		o__Chroococcales		g__Synechocystis	s__Synechocystis_sp_PCC_6803	0.000174059	0.000135984	0.000122699	0.99
d__Bacteria	p__Cyanobacteria		o__Chroococcales		g__Thermosynechococcus	s__Thermosynechococcus_elongatus	1.02388e-05	0	1.36333e-05	0.168
d__Bacteria	p__Cyanobacteria		o__Chroococcales		g__Thermosynechococcus	s__Thermosynechococcus_sp_NK55a	1.02388e-05	1.35984e-05	2.72665e-05	-0.734
d__Bacteria	p__Cyanobacteria	o__Nostocales		f__Nostocaceae	g__Anabaena	s__Anabaena_cylindrica	2.04775e-05	1.35984e-05	4.08998e-05	-0.382
d__Bacteria	p__Cyanobacteria	o__Nostocales		f__Nostocaceae	g__Anabaena	s__Anabaena_sp_90	0.0340234	0.0515924	0.0247035	-0.062
d__Bacteria	p__Cyanobacteria	o__Nostocales		f__Nostocaceae	g__Nostoc	s__Nostoc_punctiforme	8.19101e-05	9.51889e-05	5.45331e-05	0.306
d__Bacteria	p__Cyanobacteria	o__Nostocales		f__Rivulariaceae	g__Calothrix	s__Calothrix_sp_PCC_7507	1.02388e-05	0	0	0.994
d__Bacteria	p__Cyanobacteria	o__Nostocales		f__Rivulariaceae	g__Rivularia	s__Rivularia_sp_PCC_7116	1.02388e-05	0.000122386	9.54329e-05	-0.941
d__Bacteria	p__Cyanobacteria	o__Oscillatoriales			g__Arthrospira	s__Arthrospira_platensis	0.0252078	0.0449563	0.0176278	-0.138
d__Bacteria	p__Cyanobacteria	o__Oscillatoriales			g__Geitlerinema	s__Geitlerinema_sp_PCC_7407	0.000102388	0.000231173	9.54329e-05	-0.357
d__Bacteria	p__Cyanobacteria	o__Oscillatoriales			g__Oscillatoria	s__Oscillatoria_acuminata	7.16714e-05	0.000149583	4.08998e-05	-0.132
d__Bacteria	p__Cyanobacteria	o__Oscillatoriales			g__Oscillatoria	s__Oscillatoria_nigro-viridis	0.00739239	0.0125649	0.00576687	-0.179
d__Bacteria	p__Cyanobacteria	o__Oscillatoriales			g__Pseudanabaena	s__Pseudanabaena_sp_PCC_7367	0.0158701	0.0452691	0.0253442	-0.668
d__Bacteria	p__Cyanobacteria	o__Oscillatoriales			g__Trichodesmium	s__Trichodesmium_erythraeum	0	2.71968e-05	0	-0.399
d__Bacteria	p__Cyanobacteria	o__Pleurocapsales			g__Chroococcidiopsis	s__Chroococcidiopsis_thermalis	4.09551e-05	0.000203976	6.81663e-05	-0.537
d__Bacteria	p__Cyanobacteria	o__Pleurocapsales			g__Pleurocapsa	s__Pleurocapsa_minor	2.04775e-05	4.07952e-05	6.81663e-05	-0.88
d__Bacteria	p__Cyanobacteria	o__Pleurocapsales			g__Stanieria	s__Stanieria_cyanosphaera	3.07163e-05	8.15905e-05	2.72665e-05	-0.346
d__Bacteria	p__Cyanobacteria	o__Prochlorales		f__Prochlorococcaceae	g__Prochlorococcus	s__Prochlorococcus_marinus	0.00752549	0.0121434	0.0073347	-0.367
d__Bacteria	p__Deinococcus-Thermus	c__Deinococci	o__Deinococcales	f__Deinococcaceae	g__Deinococcus	s__Deinococcus_geothermalis	0	2.71968e-05	0	-0.399
d__Bacteria	p__Deinococcus-Thermus	c__Deinococci	o__Deinococcales	f__Deinococcaceae	g__Deinococcus	s__Deinococcus_gobiensis	0.000102388	0	0	0.994
d__Bacteria	p__Deinococcus-Thermus	c__Deinococci	o__Deinococcales	f__Deinococcaceae	g__Deinococcus	s__Deinococcus_peraridilitoris	1.02388e-05	0	0	0.994
d__Bacteria	p__Deinococcus-Thermus	c__Deinococci	o__Deinococcales	f__Trueperaceae	g__Truepera	s__Truepera_radiovictrix	5.11938e-05	2.71968e-05	5.45331e-05	0.294
d__Bacteria	p__Deinococcus-Thermus	c__Deinococci	o__Thermales	f__Thermaceae	g__Marinithermus	s__Marinithermus_hydrothermalis	0.00429004	0.0059969	0.00358555	-0.122
d__Bacteria	p__Elusimicrobia	c__Elusimicrobia	o__Elusimicrobiales	f__Elusimicrobiaceae	g__Elusimicrobium	s__Elusimicrobium_minutum	0	1.35984e-05	0	-0.399
d__Bacteria	p__Firmicutes	c__Bacilli	o__Bacillales	f__Bacillaceae	g__Bacillus	s__Bacillus_amyloliquefaciens	3.07163e-05	2.71968e-05	2.72665e-05	0.992
d__Bacteria	p__Firmicutes	c__Bacilli	o__Bacillales	f__Bacillaceae	g__Bacillus	s__Bacillus_cellulosilyticus	0.000112626	4.07952e-05	4.08998e-05	0.993
d__Bacteria	p__Firmicutes	c__Bacilli	o__Bacillales	f__Bacillaceae	g__Bacillus	s__Bacillus_clausii	0	0	1.36333e-05	-0.595
d__Bacteria	p__Firmicutes	c__Bacilli	o__Bacillales	f__Bacillaceae	g__Bacillus	s__Bacillus_coagulans	1.02388e-05	0	0	0.994
d__Bacteria	p__Firmicutes	c__Bacilli	o__Bacillales	f__Bacillaceae	g__Bacillus	s__Bacillus_cytotoxicus	1.02388e-05	0	0	0.994
d__Bacteria	p__Firmicutes	c__Bacilli	o__Bacillales	f__Bacillaceae	g__Bacillus	s__Bacillus_megaterium	2.04775e-05	8.15905e-05	0	-0.166
d__Bacteria	p__Firmicutes	c__Bacilli	o__Bacillales	f__Bacillaceae	g__Bacillus	s__Bacillus_pumilus	0	2.71968e-05	0	-0.399
d__Bacteria	p__Firmicutes	c__Bacilli	o__Bacillales	f__Bacillaceae	g__Bacillus	s__Bacillus_subtilis	6.14326e-05	9.51889e-05	6.81663e-05	-0.565
d__Bacteria	p__Firmicutes	c__Bacilli	o__Bacillales	f__Bacillaceae	g__Bacillus	s__Bacillus_thuringiensis	3.07163e-05	2.71968e-05	1.36333e-05	0.74
d__Bacteria	p__Firmicutes	c__Bacilli	o__Bacillales	f__Bacillaceae	g__Geobacillus	s__Geobacillus_thermodenitrificans	1.02388e-05	0	0	0.994
d__Bacteria	p__Firmicutes	c__Bacilli	o__Bacillales	f__Bacillaceae	g__Geobacillus	s__Geobacillus_thermoglucosidasius	4.09551e-05	0	2.72665e-05	0.678
d__Bacteria	p__Firmicutes	c__Bacilli	o__Bacillales	f__Bacillaceae	g__Lysinibacillus	s__Lysinibacillus_sphaericus	1.02388e-05	1.35984e-05	0	0.387
d__Bacteria	p__Firmicutes	c__Bacilli	o__Bacillales	f__Paenibacillaceae	g__Brevibacillus	s__Brevibacillus_brevis	3.07163e-05	5.43936e-05	5.45331e-05	-0.994
d__Bacteria	p__Firmicutes	c__Bacilli	o__Bacillales	f__Planococcaceae	g__Solibacillus	s__Solibacillus_silvestris	8.19101e-05	8.15905e-05	9.54329e-05	-0.578
d__Bacteria	p__Firmicutes	c__Bacilli	o__Bacillales	f__Staphylococcaceae	g__Staphylococcus	s__Staphylococcus_aureus	7.16714e-05	4.07952e-05	0.000122699	-0.252
d__Bacteria	p__Firmicutes	c__Bacilli	o__Bacillales	f__Staphylococcaceae	g__Staphylococcus	s__Staphylococcus_epidermidis	0.000102388	4.07952e-05	2.72665e-05	0.998
d__Bacteria	p__Firmicutes	c__Bacilli	o__Bacillales	f__Staphylococcaceae	g__Staphylococcus	s__Staphylococcus_haemolyticus	2.04775e-05	1.35984e-05	0	0.827
d__Bacteria	p__Firmicutes	c__Bacilli	o__Bacillales	f__Staphylococcaceae	g__Staphylococcus	s__Staphylococcus_pasteuri	2.04775e-05	2.71968e-05	2.72665e-05	-0.995
d__Bacteria	p__Firmicutes	c__Bacilli	o__Bacillales	f__Staphylococcaceae	g__Staphylococcus	s__Staphylococcus_pseudintermedius	4.09551e-05	1.35984e-05	8.17996e-05	-0.225
d__Bacteria	p__Firmicutes	c__Bacilli	o__Bacillales	f__Staphylococcaceae	g__Staphylococcus	s__Staphylococcus_saprophyticus	1.02388e-05	2.71968e-05	0	-0.029
d__Bacteria	p__Firmicutes	c__Bacilli	o__Bacillales	f__Staphylococcaceae	g__Staphylococcus	s__Staphylococcus_warneri	0.00436172	0.00450107	0.00489434	-0.778
d__Bacteria	p__Firmicutes	c__Bacilli	o__Lactobacillales	f__Enterococcaceae	g__Enterococcus	s__Enterococcus_casseliflavus	1.02388e-05	0	0	0.994
d__Bacteria	p__Firmicutes	c__Bacilli	o__Lactobacillales	f__Enterococcaceae	g__Tetragenococcus	s__Tetragenococcus_halophilus	0	1.35984e-05	0	-0.399
d__Bacteria	p__Firmicutes	c__Bacilli	o__Lactobacillales	f__Lactobacillaceae	g__Lactobacillus	s__Lactobacillus_acidophilus	3.07163e-05	5.43936e-05	4.08998e-05	-0.754
d__Bacteria	p__Firmicutes	c__Bacilli	o__Lactobacillales	f__Lactobacillaceae	g__Lactobacillus	s__Lactobacillus_fermentum	0	1.35984e-05	0	-0.399
d__Bacteria	p__Firmicutes	c__Bacilli	o__Lactobacillales	f__Lactobacillaceae	g__Lactobacillus	s__Lactobacillus_johnsonii	0	0	1.36333e-05	-0.595
d__Bacteria	p__Firmicutes	c__Bacilli	o__Lactobacillales	f__Lactobacillaceae	g__Lactobacillus	s__Lactobacillus_plantarum	0	2.71968e-05	0	-0.399
d__Bacteria	p__Firmicutes	c__Bacilli	o__Lactobacillales	f__Lactobacillaceae	g__Lactobacillus	s__Lactobacillus_reuteri	2.04775e-05	1.35984e-05	2.72665e-05	-0.109
d__Bacteria	p__Firmicutes	c__Bacilli	o__Lactobacillales	f__Lactobacillaceae	g__Lactobacillus	s__Lactobacillus_ruminis	1.02388e-05	4.07952e-05	2.72665e-05	-0.842
d__Bacteria	p__Firmicutes	c__Bacilli	o__Lactobacillales	f__Lactobacillaceae	g__Lactobacillus	s__Lactobacillus_sakei	0	0	1.36333e-05	-0.595
d__Bacteria	p__Firmicutes	c__Bacilli	o__Lactobacillales	f__Lactobacillaceae	g__Lactobacillus	s__Lactobacillus_salivarius	0	0	1.36333e-05	-0.595
d__Bacteria	p__Firmicutes	c__Bacilli	o__Lactobacillales	f__Lactobacillaceae	g__Pediococcus	s__Pediococcus_pentosaceus	0	2.71968e-05	0	-0.399
d__Bacteria	p__Firmicutes	c__Bacilli	o__Lactobacillales	f__Leuconostocaceae	g__Leuconostoc	s__Leuconostoc_carnosum	0	1.35984e-05	0	-0.399
d__Bacteria	p__Firmicutes	c__Bacilli	o__Lactobacillales	f__Streptococcaceae	g__Lactococcus	s__Lactococcus_garvieae	1.02388e-05	0	0	0.994
d__Bacteria	p__Firmicutes	c__Bacilli	o__Lactobacillales	f__Streptococcaceae	g__Lactococcus	s__Lactococcus_lactis	5.11938e-05	2.71968e-05	0	0.902
d__Bacteria	p__Firmicutes	c__Bacilli	o__Lactobacillales	f__Streptococcaceae	g__Streptococcus	s__Streptococcus_agalactiae	5.11938e-05	9.51889e-05	0.000122699	-0.962
d__Bacteria	p__Firmicutes	c__Bacilli	o__Lactobacillales	f__Streptococcaceae	g__Streptococcus	s__Streptococcus_pneumoniae	1.02388e-05	0	0	0.994
d__Bacteria	p__Firmicutes	c__Bacilli	o__Lactobacillales	f__Streptococcaceae	g__Streptococcus	s__Streptococcus_sanguinis	0	0	2.72665e-05	-0.595
d__Bacteria	p__Firmicutes	c__Bacilli	o__Lactobacillales	f__Streptococcaceae	g__Streptococcus	s__Streptococcus_suis	7.16714e-05	0.000135984	0.000109066	-0.856
d__Bacteria	p__Firmicutes	c__Clostridia	o__Clostridiales	f__Clostridiaceae	g__Clostridium	s__Clostridium_botulinum	0	1.35984e-05	0	-0.399
d__Bacteria	p__Firmicutes	c__Clostridia	o__Clostridiales	f__Clostridiaceae	g__Clostridium	s__Clostridium_saccharoperbutylacetonicum	0	1.35984e-05	0	-0.399
d__Bacteria	p__Firmicutes	c__Clostridia	o__Clostridiales	f__Heliobacteriaceae	g__Heliobacterium	s__Heliobacterium_modesticaldum	9.21489e-05	0.000108787	1.36333e-05	0.455
d__Bacteria	p__Firmicutes	c__Clostridia	o__Clostridiales	f__Lachnospiraceae	g__Blautia	s__[Ruminococcus]_torques	0	1.35984e-05	0	-0.399
d__Bacteria	p__Firmicutes	c__Clostridia	o__Clostridiales	f__Lachnospiraceae	g__Lachnoclostridium	s__[Clostridium]_saccharolyticum	2.04775e-05	0	1.36333e-05	0.678
d__Bacteria	p__Firmicutes	c__Clostridia	o__Clostridiales	f__Peptococcaceae	g__Candidatus_Desulforudis	s__Candidatus_Desulforudis_audaxviator	4.09551e-05	5.43936e-05	4.08998e-05	-0.396
d__Bacteria	p__Firmicutes	c__Clostridia	o__Clostridiales	f__Peptococcaceae	g__Desulfitobacterium	s__Desulfitobacterium_hafniense	0	0	1.36333e-05	-0.595
d__Bacteria	p__Firmicutes	c__Clostridia	o__Clostridiales	f__Peptococcaceae	g__Desulfotomaculum	s__Desulfotomaculum_reducens	0	2.71968e-05	1.36333e-05	-0.805
d__Bacteria	p__Firmicutes	c__Clostridia	o__Clostridiales	f__Peptococcaceae	g__Desulfotomaculum	s__Desulfotomaculum_ruminis	0	0	1.36333e-05	-0.595
d__Bacteria	p__Firmicutes	c__Clostridia	o__Clostridiales	f__Peptococcaceae	g__Pelotomaculum	s__Pelotomaculum_thermopropionicum	1.02388e-05	0	0	0.994
d__Bacteria	p__Firmicutes	c__Clostridia	o__Clostridiales	f__Peptostreptococcaceae	g__Peptoclostridium	s__Peptoclostridium_difficile	2.04775e-05	1.35984e-05	1.36333e-05	0.993
d__Bacteria	p__Firmicutes	c__Clostridia	o__Clostridiales	f__Ruminococcaceae	g__Faecalibacterium	s__Faecalibacterium_prausnitzii	2.04775e-05	0	1.36333e-05	0.678
d__Bacteria	p__Firmicutes	c__Clostridia	o__Clostridiales	f__Ruminococcaceae	g__Ruminiclostridium	s__[Clostridium]_clariflavum	1.02388e-05	0	0	0.994
d__Bacteria	p__Firmicutes	c__Clostridia	o__Clostridiales		g__Anaerococcus	s__Anaerococcus_prevotii	0	1.35984e-05	0	-0.399
d__Bacteria	p__Firmicutes	c__Clostridia	o__Clostridiales			s__butyrate-producing_bacterium_SSC/2	0	0	1.36333e-05	-0.595
d__Bacteria	p__Firmicutes	c__Clostridia	o__Halanaerobiales	f__Halobacteroidaceae	g__Acetohalobium	s__Acetohalobium_arabaticum	1.02388e-05	2.71968e-05	0	-0.029
d__Bacteria	p__Firmicutes	c__Clostridia	o__Halanaerobiales	f__Halobacteroidaceae	g__Halobacteroides	s__Halobacteroides_halobius	1.02388e-05	5.43936e-05	0	-0.23
d__Bacteria	p__Firmicutes	c__Clostridia	o__Natranaerobiales	f__Natranaerobiaceae	g__Natranaerobius	s__Natranaerobius_thermophilus	2.04775e-05	5.43936e-05	2.72665e-05	-0.565
d__Bacteria	p__Firmicutes	c__Clostridia	o__Thermoanaerobacterales	f__Thermoanaerobacteraceae	g__Carboxydothermus	s__Carboxydothermus_hydrogenoformans	1.02388e-05	1.35984e-05	0	0.387
d__Bacteria	p__Firmicutes	c__Clostridia	o__Thermoanaerobacterales	f__Thermoanaerobacteraceae	g__Thermacetogenium	s__Thermacetogenium_phaeum	0	1.35984e-05	0	-0.399
d__Bacteria	p__Firmicutes	c__Clostridia	o__Thermoanaerobacterales	f__Thermoanaerobacteraceae	g__Thermoanaerobacter	s__Thermoanaerobacter_wiegelii	9.21489e-05	9.51889e-05	8.17996e-05	0.406
d__Bacteria	p__Firmicutes	c__Clostridia	o__Thermoanaerobacterales	f__Thermoanaerobacterales_Family_III_Incertae_Sedis	g__Thermosediminibacter	s__Thermosediminibacter_oceani	1.02388e-05	5.43936e-05	4.08998e-05	-0.915
d__Bacteria	p__Firmicutes	c__Clostridia	o__Thermoanaerobacterales	f__Thermoanaerobacterales_Family_IV_Incertae_Sedis	g__Mahella	s__Mahella_australiensis	0	0	1.36333e-05	-0.595
d__Bacteria	p__Firmicutes	c__Clostridia	o__Thermoanaerobacterales	f__Thermodesulfobiaceae	g__Coprothermobacter	s__Coprothermobacter_proteolyticus	1.02388e-05	2.71968e-05	2.72665e-05	-0.994
d__Bacteria	p__Firmicutes	c__Clostridia	o__Thermoanaerobacterales	f__Thermodesulfobiaceae	g__Thermodesulfobium	s__Thermodesulfobium_narugense	0.000440267	0.000679921	0.000245399	0.054
d__Bacteria	p__Firmicutes	c__Erysipelotrichia	o__Erysipelotrichales	f__Erysipelotrichaceae	g__Faecalitalea	s__Faecalitalea_cylindroides	1.02388e-05	0	0	0.994
d__Bacteria	p__Firmicutes	c__Negativicutes	o__Selenomonadales	f__Veillonellaceae	g__Megasphaera	s__Megasphaera_elsdenii	2.04775e-05	4.07952e-05	2.72665e-05	-0.678
d__Bacteria	p__Fusobacteria	c__Fusobacteriia	o__Fusobacteriales	f__Fusobacteriaceae	g__Fusobacterium	s__Fusobacterium_nucleatum	1.02388e-05	1.35984e-05	0	0.387
d__Bacteria	p__Fusobacteria	c__Fusobacteriia	o__Fusobacteriales	f__Leptotrichiaceae	g__Streptobacillus	s__Streptobacillus_moniliformis	1.02388e-05	0	0	0.994
d__Bacteria	p__Nitrospirae	c__Nitrospira	o__Nitrospirales	f__Nitrospiraceae	g__Nitrospira	s__Candidatus_Nitrospira_defluvii	0	0	1.36333e-05	-0.595
d__Bacteria	p__Planctomycetes	c__Planctomycetia	o__Planctomycetales	f__Planctomycetaceae	g__Isosphaera	s__Isosphaera_pallida	0	0	1.36333e-05	-0.595
d__Bacteria	p__Planctomycetes	c__Planctomycetia	o__Planctomycetales	f__Planctomycetaceae	g__Planctomyces	s__Planctomyces_brasiliensis	0	0	1.36333e-05	-0.595
d__Bacteria	p__Planctomycetes	c__Planctomycetia	o__Planctomycetales	f__Planctomycetaceae	g__Planctomyces	s__Planctomyces_limnophilus	1.02388e-05	0	0	0.994
d__Bacteria	p__Planctomycetes	c__Planctomycetia	o__Planctomycetales	f__Planctomycetaceae	g__Singulisphaera	s__Singulisphaera_acidiphila	1.02388e-05	1.35984e-05	0	0.387
d__Bacteria	p__Proteobacteria	c__Alphaproteobacteria	o__Caulobacterales	f__Caulobacteraceae	g__Brevundimonas	s__Brevundimonas_subvibrioides	2.04775e-05	0	0	0.994
d__Bacteria	p__Proteobacteria	c__Alphaproteobacteria	o__Caulobacterales	f__Caulobacteraceae	g__Caulobacter	s__Caulobacter_segnis	0	5.43936e-05	0	-0.399
d__Bacteria	p__Proteobacteria	c__Alphaproteobacteria	o__Caulobacterales	f__Caulobacteraceae	g__Caulobacter	s__Caulobacter_sp_K31	1.02388e-05	2.71968e-05	1.36333e-05	-0.565
d__Bacteria	p__Proteobacteria	c__Alphaproteobacteria	o__Caulobacterales	f__Caulobacteraceae	g__Caulobacter	s__Caulobacter_vibrioides	5.11938e-05	5.43936e-05	6.81663e-05	-0.728
d__Bacteria	p__Proteobacteria	c__Alphaproteobacteria	o__Caulobacterales	f__Caulobacteraceae	g__Phenylobacterium	s__Phenylobacterium_zucineum	3.07163e-05	4.07952e-05	6.81663e-05	-0.783
d__Bacteria	p__Proteobacteria	c__Alphaproteobacteria	o__Magnetococcales	f__Magnetococcaceae	g__Magnetococcus	s__Magnetococcus_marinus	1.02388e-05	0	0	0.994
d__Bacteria	p__Proteobacteria	c__Alphaproteobacteria	o__Parvularculales	f__Parvularculaceae	g__Parvularcula	s__Parvularcula_bermudensis	0	1.35984e-05	1.36333e-05	-0.994
d__Bacteria	p__Proteobacteria	c__Alphaproteobacteria	o__Rhizobiales	f__Bradyrhizobiaceae	g__Bradyrhizobium	s__Bradyrhizobium_diazoefficiens	0.000348118	0.000367157	0.000695297	-0.633
d__Bacteria	p__Proteobacteria	c__Alphaproteobacteria	o__Rhizobiales	f__Bradyrhizobiaceae	g__Bradyrhizobium	s__Bradyrhizobium_japonicum	0.000327641	0.000407952	0.000408998	-0.995
d__Bacteria	p__Proteobacteria	c__Alphaproteobacteria	o__Rhizobiales	f__Bradyrhizobiaceae	g__Bradyrhizobium	s__Bradyrhizobium_oligotrophicum	0.000122865	0.000203976	0.000245399	-0.975
d__Bacteria	p__Proteobacteria	c__Alphaproteobacteria	o__Rhizobiales	f__Bradyrhizobiaceae	g__Bradyrhizobium	s__Bradyrhizobium_sp_BTAi1	0.00016382	0.000394354	0.000218132	-0.595
d__Bacteria	p__Proteobacteria	c__Alphaproteobacteria	o__Rhizobiales	f__Bradyrhizobiaceae	g__Bradyrhizobium	s__Bradyrhizobium_sp_ORS_278	0.000153582	0.000149583	0.000149966	0.98
d__Bacteria	p__Proteobacteria	c__Alphaproteobacteria	o__Rhizobiales	f__Bradyrhizobiaceae	g__Bradyrhizobium	s__Bradyrhizobium_sp_S23321	0.000235492	0.00033996	0.000368098	-0.996
d__Bacteria	p__Proteobacteria	c__Alphaproteobacteria	o__Rhizobiales	f__Bradyrhizobiaceae	g__Nitrobacter	s__Nitrobacter_hamburgensis	3.07163e-05	0	9.54329e-05	-0.311
d__Bacteria	p__Proteobacteria	c__Alphaproteobacteria	o__Rhizobiales	f__Bradyrhizobiaceae	g__Nitrobacter	s__Nitrobacter_winogradskyi	4.09551e-05	2.71968e-05	1.36333e-05	0.919
d__Bacteria	p__Proteobacteria	c__Alphaproteobacteria	o__Rhizobiales	f__Bradyrhizobiaceae	g__Oligotropha	s__Oligotropha_carboxidovorans	3.07163e-05	1.35984e-05	5.45331e-05	-0.206
d__Bacteria	p__Proteobacteria	c__Alphaproteobacteria	o__Rhizobiales	f__Bradyrhizobiaceae	g__Rhodopseudomonas	s__Rhodopseudomonas_palustris	0.000573371	0.000530338	0.000640763	-0.238
d__Bacteria	p__Proteobacteria	c__Alphaproteobacteria	o__Rhizobiales	f__Brucellaceae	g__Ochrobactrum	s__Ochrobactrum_anthropi	1.02388e-05	0	0	0.994
d__Bacteria	p__Proteobacteria	c__Alphaproteobacteria	o__Rhizobiales	f__Hyphomicrobiaceae	g__Hyphomicrobium	s__Hyphomicrobium_sp_MC1	0	0	1.36333e-05	-0.595
d__Bacteria	p__Proteobacteria	c__Alphaproteobacteria	o__Rhizobiales	f__Hyphomicrobiaceae	g__Rhodomicrobium	s__Rhodomicrobium_vannielii	0	0	1.36333e-05	-0.595
d__Bacteria	p__Proteobacteria	c__Alphaproteobacteria	o__Rhizobiales	f__Methylobacteriaceae	g__Methylobacterium	s__Methylobacterium_extorquens	4.09551e-05	1.35984e-05	1.36333e-05	0.993
d__Bacteria	p__Proteobacteria	c__Alphaproteobacteria	o__Rhizobiales	f__Methylobacteriaceae	g__Methylobacterium	s__Methylobacterium_nodulans	4.09551e-05	1.35984e-05	2.72665e-05	0.804
d__Bacteria	p__Proteobacteria	c__Alphaproteobacteria	o__Rhizobiales	f__Methylobacteriaceae	g__Methylobacterium	s__Methylobacterium_populi	2.04775e-05	0	0	0.994
d__Bacteria	p__Proteobacteria	c__Alphaproteobacteria	o__Rhizobiales	f__Methylobacteriaceae	g__Methylobacterium	s__Methylobacterium_radiotolerans	5.11938e-05	1.35984e-05	1.36333e-05	0.994
d__Bacteria	p__Proteobacteria	c__Alphaproteobacteria	o__Rhizobiales	f__Methylobacteriaceae	g__Methylobacterium	s__Methylobacterium_sp_4-46	2.04775e-05	0	0	0.994
d__Bacteria	p__Proteobacteria	c__Alphaproteobacteria	o__Rhizobiales	f__Methylocystaceae	g__Methylocystis	s__Methylocystis_sp_SC2	6.14326e-05	0.000135984	4.08998e-05	-0.202
d__Bacteria	p__Proteobacteria	c__Alphaproteobacteria	o__Rhizobiales	f__Phyllobacteriaceae	g__Mesorhizobium	s__Mesorhizobium_loti	0	5.43936e-05	1.36333e-05	-0.608
d__Bacteria	p__Proteobacteria	c__Alphaproteobacteria	o__Rhizobiales	f__Phyllobacteriaceae	g__Mesorhizobium	s__Mesorhizobium_opportunistum	2.04775e-05	1.35984e-05	4.08998e-05	-0.382
d__Bacteria	p__Proteobacteria	c__Alphaproteobacteria	o__Rhizobiales	f__Rhizobiaceae	g__Agrobacterium	s__Agrobacterium_fabrum	0.000389073	0.00033996	0.000381731	0.522
d__Bacteria	p__Proteobacteria	c__Alphaproteobacteria	o__Rhizobiales	f__Rhizobiaceae	g__Agrobacterium	s__Agrobacterium_tumefaciens	1.02388e-05	0	0	0.994
d__Bacteria	p__Proteobacteria	c__Alphaproteobacteria	o__Rhizobiales	f__Rhizobiaceae	g__Agrobacterium	s__Agrobacterium_vitis	0	0	2.72665e-05	-0.595
d__Bacteria	p__Proteobacteria	c__Alphaproteobacteria	o__Rhizobiales	f__Rhizobiaceae	g__Candidatus_Liberibacter	s__Candidatus_Liberibacter_asiaticus	0.107722	0.0132856	2.72665e-05	1
d__Bacteria	p__Proteobacteria	c__Alphaproteobacteria	o__Rhizobiales	f__Rhizobiaceae	g__Candidatus_Liberibacter	s__Candidatus_Liberibacter_solanacearum	1.02388e-05	2.71968e-05	4.08998e-05	-0.94
d__Bacteria	p__Proteobacteria	c__Alphaproteobacteria	o__Rhizobiales	f__Rhizobiaceae	g__Candidatus_Liberibacter	s__Liberibacter_crescens	1.02388e-05	0	0	0.994
d__Bacteria	p__Proteobacteria	c__Alphaproteobacteria	o__Rhizobiales	f__Rhizobiaceae	g__Rhizobium	s__Rhizobium_etli	0	2.71968e-05	0	-0.399
d__Bacteria	p__Proteobacteria	c__Alphaproteobacteria	o__Rhizobiales	f__Rhizobiaceae	g__Rhizobium	s__Rhizobium_leguminosarum	2.04775e-05	0	5.45331e-05	-0.253
d__Bacteria	p__Proteobacteria	c__Alphaproteobacteria	o__Rhizobiales	f__Rhizobiaceae	g__Rhizobium	s__Rhizobium_sp_IRBG74	1.02388e-05	0	0	0.994
d__Bacteria	p__Proteobacteria	c__Alphaproteobacteria	o__Rhizobiales	f__Rhizobiaceae	g__Rhizobium	s__Rhizobium_tropici	0	1.35984e-05	0	-0.399
d__Bacteria	p__Proteobacteria	c__Alphaproteobacteria	o__Rhizobiales	f__Rhizobiaceae	g__Sinorhizobium	s__Sinorhizobium_fredii	0.000112626	0.000802306	0.00599864	-0.677
d__Bacteria	p__Proteobacteria	c__Alphaproteobacteria	o__Rhizobiales	f__Rhizobiaceae	g__Sinorhizobium	s__Sinorhizobium_medicae	0	1.35984e-05	0	-0.399
d__Bacteria	p__Proteobacteria	c__Alphaproteobacteria	o__Rhizobiales	f__Rhizobiaceae	g__Sinorhizobium	s__Sinorhizobium_meliloti	0	0	1.36333e-05	-0.595
d__Bacteria	p__Proteobacteria	c__Alphaproteobacteria	o__Rhizobiales	f__Rhodobiaceae	g__Parvibaculum	s__Parvibaculum_lavamentivorans	0	0	4.08998e-05	-0.595
d__Bacteria	p__Proteobacteria	c__Alphaproteobacteria	o__Rhizobiales	f__Xanthobacteraceae	g__Azorhizobium	s__Azorhizobium_caulinodans	3.07163e-05	1.35984e-05	1.36333e-05	0.993
d__Bacteria	p__Proteobacteria	c__Alphaproteobacteria	o__Rhizobiales	f__Xanthobacteraceae	g__Starkeya	s__Starkeya_novella	0	4.07952e-05	0	-0.399
d__Bacteria	p__Proteobacteria	c__Alphaproteobacteria	o__Rhizobiales	f__Xanthobacteraceae	g__Xanthobacter	s__Xanthobacter_autotrophicus	4.09551e-05	0	0	0.994
d__Bacteria	p__Proteobacteria	c__Alphaproteobacteria	o__Rhizobiales		g__Candidatus_Hodgkinia	s__Candidatus_Hodgkinia_cicadicola	4.09551e-05	4.07952e-05	2.72665e-05	0.603
d__Bacteria	p__Proteobacteria	c__Alphaproteobacteria	o__Rhodobacterales	f__Hyphomonadaceae	g__Hirschia	s__Hirschia_baltica	0	2.71968e-05	0	-0.399
d__Bacteria	p__Proteobacteria	c__Alphaproteobacteria	o__Rhodobacterales	f__Rhodobacteraceae	g__Ketogulonicigenium	s__Ketogulonicigenium_vulgare	0	0	1.36333e-05	-0.595
d__Bacteria	p__Proteobacteria	c__Alphaproteobacteria	o__Rhodobacterales	f__Rhodobacteraceae	g__Paracoccus	s__Paracoccus_aminophilus	2.04775e-05	1.35984e-05	1.36333e-05	0.993
d__Bacteria	p__Proteobacteria	c__Alphaproteobacteria	o__Rhodobacterales	f__Rhodobacteraceae	g__Paracoccus	s__Paracoccus_denitrificans	1.02388e-05	0	0	0.994
d__Bacteria	p__Proteobacteria	c__Alphaproteobacteria	o__Rhodobacterales	f__Rhodobacteraceae	g__Phaeobacter	s__Phaeobacter_gallaeciensis	0	0	1.36333e-05	-0.595
d__Bacteria	p__Proteobacteria	c__Alphaproteobacteria	o__Rhodobacterales	f__Rhodobacteraceae	g__Rhodobacter	s__Rhodobacter_sphaeroides	1.02388e-05	1.35984e-05	0	0.387
d__Bacteria	p__Proteobacteria	c__Alphaproteobacteria	o__Rhodobacterales	f__Rhodobacteraceae	g__Ruegeria	s__Ruegeria_sp_TM1040	0	1.35984e-05	0	-0.399
d__Bacteria	p__Proteobacteria	c__Alphaproteobacteria	o__Rhodospirillales	f__Acetobacteraceae	g__Acetobacter	s__Acetobacter_pasteurianus	2.04775e-05	2.71968e-05	0	0.387
d__Bacteria	p__Proteobacteria	c__Alphaproteobacteria	o__Rhodospirillales	f__Acetobacteraceae	g__Gluconacetobacter	s__Gluconacetobacter_diazotrophicus	2.04775e-05	0	0	0.994
d__Bacteria	p__Proteobacteria	c__Alphaproteobacteria	o__Rhodospirillales	f__Acetobacteraceae	g__Granulibacter	s__Granulibacter_bethesdensis	2.04775e-05	0	0	0.994
d__Bacteria	p__Proteobacteria	c__Alphaproteobacteria	o__Rhodospirillales	f__Rhodospirillaceae	g__Azospirillum	s__Azospirillum_brasilense	0	1.35984e-05	2.72665e-05	-0.916
d__Bacteria	p__Proteobacteria	c__Alphaproteobacteria	o__Rhodospirillales	f__Rhodospirillaceae	g__Azospirillum	s__Azospirillum_lipoferum	3.07163e-05	1.35984e-05	4.08998e-05	0.032
d__Bacteria	p__Proteobacteria	c__Alphaproteobacteria	o__Rhodospirillales	f__Rhodospirillaceae	g__Candidatus_Endolissoclinum	s__Candidatus_Endolissoclinum_faulkneri	1.02388e-05	0	6.81663e-05	-0.477
d__Bacteria	p__Proteobacteria	c__Alphaproteobacteria	o__Rhodospirillales	f__Rhodospirillaceae	g__Magnetospirillum	s__Magnetospirillum_gryphiswaldense	1.02388e-05	0	0	0.994
d__Bacteria	p__Proteobacteria	c__Alphaproteobacteria	o__Rhodospirillales	f__Rhodospirillaceae	g__Magnetospirillum	s__Magnetospirillum_magneticum	0	1.35984e-05	1.36333e-05	-0.994
d__Bacteria	p__Proteobacteria	c__Alphaproteobacteria	o__Rhodospirillales	f__Rhodospirillaceae	g__Tistrella	s__Tistrella_mobilis	1.02388e-05	1.35984e-05	0	0.387
d__Bacteria	p__Proteobacteria	c__Alphaproteobacteria	o__Rickettsiales	f__Anaplasmataceae	g__Wolbachia	s__Wolbachia_endosymbiont_of_Onchocerca_ochengi	2.04775e-05	0	2.72665e-05	0.168
d__Bacteria	p__Proteobacteria	c__Alphaproteobacteria	o__Rickettsiales	f__Rickettsiaceae	g__Rickettsia	s__Candidatus_Rickettsia_amblyommii	0.00289757	0.00421551	0.00312202	-0.54
d__Bacteria	p__Proteobacteria	c__Alphaproteobacteria	o__Sphingomonadales	f__Erythrobacteraceae	g__Erythrobacter	s__Erythrobacter_litoralis	1.02388e-05	1.35984e-05	1.36333e-05	-0.995
d__Bacteria	p__Proteobacteria	c__Alphaproteobacteria	o__Sphingomonadales	f__Sphingomonadaceae	g__Novosphingobium	s__Novosphingobium_aromaticivorans	2.04775e-05	1.35984e-05	0	0.827
d__Bacteria	p__Proteobacteria	c__Alphaproteobacteria	o__Sphingomonadales	f__Sphingomonadaceae	g__Novosphingobium	s__Novosphingobium_sp_PP1Y	1.02388e-05	0	1.36333e-05	0.168
d__Bacteria	p__Proteobacteria	c__Alphaproteobacteria	o__Sphingomonadales	f__Sphingomonadaceae	g__Sphingobium	s__Sphingobium_chlorophenolicum	0	0	1.36333e-05	-0.595
d__Bacteria	p__Proteobacteria	c__Alphaproteobacteria	o__Sphingomonadales	f__Sphingomonadaceae	g__Sphingobium	s__Sphingobium_japonicum	2.04775e-05	1.35984e-05	0	0.827
d__Bacteria	p__Proteobacteria	c__Alphaproteobacteria	o__Sphingomonadales	f__Sphingomonadaceae	g__Sphingobium	s__Sphingobium_sp_SYK-6	1.02388e-05	1.35984e-05	2.72665e-05	-0.734
d__Bacteria	p__Proteobacteria	c__Alphaproteobacteria	o__Sphingomonadales	f__Sphingomonadaceae	g__Sphingomonas	s__Sphingomonas_sp_MM-1	3.07163e-05	1.35984e-05	0	0.941
d__Bacteria	p__Proteobacteria	c__Alphaproteobacteria	o__Sphingomonadales	f__Sphingomonadaceae	g__Sphingomonas	s__Sphingomonas_wittichii	0.000143343	4.07952e-05	4.08998e-05	0.994
d__Bacteria	p__Proteobacteria	c__Alphaproteobacteria	o__Sphingomonadales	f__Sphingomonadaceae	g__Sphingopyxis	s__Sphingopyxis_alaskensis	2.04775e-05	0	0	0.994
d__Bacteria	p__Proteobacteria	c__Alphaproteobacteria	o__Sphingomonadales	f__Sphingomonadaceae	g__Zymomonas	s__Zymomonas_mobilis	2.04775e-05	0	1.36333e-05	0.678
d__Bacteria	p__Proteobacteria	c__Alphaproteobacteria				s__Polymorphum_gilvum	0	5.43936e-05	2.72665e-05	-0.805
d__Bacteria	p__Proteobacteria	c__Alphaproteobacteria				s__alpha_proteobacterium_HIMB59	1.02388e-05	0	0	0.994
d__Bacteria	p__Proteobacteria	c__Betaproteobacteria			g__Candidatus_Nasuia	s__Candidatus_Nasuia_deltocephalinicola	0	4.07952e-05	4.08998e-05	-0.994
d__Bacteria	p__Proteobacteria	c__Betaproteobacteria	o__Burkholderiales	f__Alcaligenaceae	g__Achromobacter	s__Achromobacter_xylosoxidans	0.635787	0.610827	0.699891	-0.354
d__Bacteria	p__Proteobacteria	c__Betaproteobacteria	o__Burkholderiales	f__Alcaligenaceae	g__Advenella	s__Advenella_kashmirensis	1.02388e-05	0	0	0.994
d__Bacteria	p__Proteobacteria	c__Betaproteobacteria	o__Burkholderiales	f__Alcaligenaceae	g__Bordetella	s__Bordetella_petrii	3.07163e-05	1.35984e-05	0	0.941
d__Bacteria	p__Proteobacteria	c__Betaproteobacteria	o__Burkholderiales	f__Alcaligenaceae	g__Taylorella	s__Taylorella_equigenitalis	6.14326e-05	0.000108787	2.72665e-05	0.02
d__Bacteria	p__Proteobacteria	c__Betaproteobacteria	o__Burkholderiales	f__Burkholderiaceae	g__Burkholderia	s__Burkholderia_cenocepacia	0	1.35984e-05	1.36333e-05	-0.994
d__Bacteria	p__Proteobacteria	c__Betaproteobacteria	o__Burkholderiales	f__Burkholderiaceae	g__Burkholderia	s__Burkholderia_gladioli	2.04775e-05	0	1.36333e-05	0.678
d__Bacteria	p__Proteobacteria	c__Betaproteobacteria	o__Burkholderiales	f__Burkholderiaceae	g__Burkholderia	s__Burkholderia_glumae	1.02388e-05	1.35984e-05	0	0.387
d__Bacteria	p__Proteobacteria	c__Betaproteobacteria	o__Burkholderiales	f__Burkholderiaceae	g__Burkholderia	s__Burkholderia_lata	1.02388e-05	1.35984e-05	4.08998e-05	-0.672
d__Bacteria	p__Proteobacteria	c__Betaproteobacteria	o__Burkholderiales	f__Burkholderiaceae	g__Burkholderia	s__Burkholderia_mallei	2.04775e-05	1.35984e-05	2.72665e-05	-0.109
d__Bacteria	p__Proteobacteria	c__Betaproteobacteria	o__Burkholderiales	f__Burkholderiaceae	g__Burkholderia	s__Burkholderia_multivorans	0	1.35984e-05	0	-0.399
d__Bacteria	p__Proteobacteria	c__Betaproteobacteria	o__Burkholderiales	f__Burkholderiaceae	g__Burkholderia	s__Burkholderia_phenoliruptrix	1.02388e-05	0	0	0.994
d__Bacteria	p__Proteobacteria	c__Betaproteobacteria	o__Burkholderiales	f__Burkholderiaceae	g__Burkholderia	s__Burkholderia_phytofirmans	1.02388e-05	0	0	0.994
d__Bacteria	p__Proteobacteria	c__Betaproteobacteria	o__Burkholderiales	f__Burkholderiaceae	g__Burkholderia	s__Burkholderia_pseudomallei	0.00016382	0.00033996	0.000122699	-0.229
d__Bacteria	p__Proteobacteria	c__Betaproteobacteria	o__Burkholderiales	f__Burkholderiaceae	g__Burkholderia	s__Burkholderia_rhizoxinica	1.02388e-05	0	0	0.994
d__Bacteria	p__Proteobacteria	c__Betaproteobacteria	o__Burkholderiales	f__Burkholderiaceae	g__Burkholderia	s__Burkholderia_sp_CCGE1002	1.02388e-05	1.35984e-05	0	0.387
d__Bacteria	p__Proteobacteria	c__Betaproteobacteria	o__Burkholderiales	f__Burkholderiaceae	g__Burkholderia	s__Burkholderia_sp_KJ006	1.02388e-05	0	0	0.994
d__Bacteria	p__Proteobacteria	c__Betaproteobacteria	o__Burkholderiales	f__Burkholderiaceae	g__Burkholderia	s__Burkholderia_sp_RPE64	1.02388e-05	2.71968e-05	0	-0.029
d__Bacteria	p__Proteobacteria	c__Betaproteobacteria	o__Burkholderiales	f__Burkholderiaceae	g__Burkholderia	s__Burkholderia_sp_YI23	0	1.35984e-05	0	-0.399
d__Bacteria	p__Proteobacteria	c__Betaproteobacteria	o__Burkholderiales	f__Burkholderiaceae	g__Burkholderia	s__Burkholderia_thailandensis	1.02388e-05	0	0	0.994
d__Bacteria	p__Proteobacteria	c__Betaproteobacteria	o__Burkholderiales	f__Burkholderiaceae	g__Burkholderia	s__Burkholderia_vietnamiensis	0	1.35984e-05	0	-0.399
d__Bacteria	p__Proteobacteria	c__Betaproteobacteria	o__Burkholderiales	f__Burkholderiaceae	g__Burkholderia	s__Burkholderia_xenovorans	1.02388e-05	1.35984e-05	0	0.387
d__Bacteria	p__Proteobacteria	c__Betaproteobacteria	o__Burkholderiales	f__Burkholderiaceae	g__Cupriavidus	s__Cupriavidus_metallidurans	0	1.35984e-05	0	-0.399
d__Bacteria	p__Proteobacteria	c__Betaproteobacteria	o__Burkholderiales	f__Burkholderiaceae	g__Cupriavidus	s__Cupriavidus_necator	1.02388e-05	0	0	0.994
d__Bacteria	p__Proteobacteria	c__Betaproteobacteria	o__Burkholderiales	f__Burkholderiaceae	g__Cupriavidus	s__Cupriavidus_pinatubonensis	0	1.35984e-05	0	-0.399
d__Bacteria	p__Proteobacteria	c__Betaproteobacteria	o__Burkholderiales	f__Burkholderiaceae	g__Cupriavidus	s__Cupriavidus_taiwanensis	2.04775e-05	1.35984e-05	0	0.827
d__Bacteria	p__Proteobacteria	c__Betaproteobacteria	o__Burkholderiales	f__Burkholderiaceae	g__Pandoraea	s__Pandoraea_sp_RB-44	0	1.35984e-05	0	-0.399
d__Bacteria	p__Proteobacteria	c__Betaproteobacteria	o__Burkholderiales	f__Burkholderiaceae	g__Ralstonia	s__Ralstonia_pickettii	7.16714e-05	8.15905e-05	5.45331e-05	0.263
d__Bacteria	p__Proteobacteria	c__Betaproteobacteria	o__Burkholderiales	f__Burkholderiaceae	g__Ralstonia	s__Ralstonia_solanacearum	5.11938e-05	5.43936e-05	6.81663e-05	-0.728
d__Bacteria	p__Proteobacteria	c__Betaproteobacteria	o__Burkholderiales	f__Comamonadaceae	g__Acidovorax	s__Acidovorax_avenae	0	1.35984e-05	0	-0.399
d__Bacteria	p__Proteobacteria	c__Betaproteobacteria	o__Burkholderiales	f__Comamonadaceae	g__Acidovorax	s__Acidovorax_sp_JS42	0	1.35984e-05	0	-0.399
d__Bacteria	p__Proteobacteria	c__Betaproteobacteria	o__Burkholderiales	f__Comamonadaceae	g__Acidovorax	s__Acidovorax_sp_KKS102	1.02388e-05	0	2.72665e-05	-0.253
d__Bacteria	p__Proteobacteria	c__Betaproteobacteria	o__Burkholderiales	f__Comamonadaceae	g__Alicycliphilus	s__Alicycliphilus_denitrificans	1.02388e-05	0	0	0.994
d__Bacteria	p__Proteobacteria	c__Betaproteobacteria	o__Burkholderiales	f__Comamonadaceae	g__Candidatus_Symbiobacter	s__Candidatus_Symbiobacter_mobilis	2.04775e-05	2.71968e-05	1.36333e-05	0.118
d__Bacteria	p__Proteobacteria	c__Betaproteobacteria	o__Burkholderiales	f__Comamonadaceae	g__Delftia	s__Delftia_acidovorans	0	0	1.36333e-05	-0.595
d__Bacteria	p__Proteobacteria	c__Betaproteobacteria	o__Burkholderiales	f__Comamonadaceae	g__Polaromonas	s__Polaromonas_naphthalenivorans	0	6.79921e-05	0	-0.399
d__Bacteria	p__Proteobacteria	c__Betaproteobacteria	o__Burkholderiales	f__Comamonadaceae	g__Polaromonas	s__Polaromonas_sp_JS666	0	2.71968e-05	0	-0.399
d__Bacteria	p__Proteobacteria	c__Betaproteobacteria	o__Burkholderiales	f__Comamonadaceae	g__Ramlibacter	s__Ramlibacter_tataouinensis	0	4.07952e-05	0	-0.399
d__Bacteria	p__Proteobacteria	c__Betaproteobacteria	o__Burkholderiales	f__Comamonadaceae	g__Variovorax	s__Variovorax_paradoxus	4.09551e-05	2.71968e-05	4.08998e-05	0.402
d__Bacteria	p__Proteobacteria	c__Betaproteobacteria	o__Burkholderiales	f__Comamonadaceae	g__Verminephrobacter	s__Verminephrobacter_eiseniae	1.02388e-05	0	0	0.994
d__Bacteria	p__Proteobacteria	c__Betaproteobacteria	o__Burkholderiales	f__Oxalobacteraceae	g__Candidatus_Zinderia	s__Candidatus_Zinderia_insecticola	1.02388e-05	1.35984e-05	0	0.387
d__Bacteria	p__Proteobacteria	c__Betaproteobacteria	o__Burkholderiales	f__Oxalobacteraceae	g__Herbaspirillum	s__Herbaspirillum_seropedicae	3.07163e-05	1.35984e-05	0	0.941
d__Bacteria	p__Proteobacteria	c__Betaproteobacteria	o__Burkholderiales	f__Oxalobacteraceae	g__Herminiimonas	s__Herminiimonas_arsenicoxydans	1.02388e-05	0	0	0.994
d__Bacteria	p__Proteobacteria	c__Betaproteobacteria	o__Burkholderiales	f__Oxalobacteraceae	g__Janthinobacterium	s__Janthinobacterium_sp_Marseille	1.02388e-05	0	0	0.994
d__Bacteria	p__Proteobacteria	c__Betaproteobacteria	o__Burkholderiales		g__Methylibium	s__Methylibium_petroleiphilum	0	4.07952e-05	1.36333e-05	-0.678
d__Bacteria	p__Proteobacteria	c__Betaproteobacteria	o__Burkholderiales		g__Rubrivivax	s__Rubrivivax_gelatinosus	1.02388e-05	1.35984e-05	0	0.387
d__Bacteria	p__Proteobacteria	c__Betaproteobacteria	o__Hydrogenophilales	f__Hydrogenophilaceae	g__Thiobacillus	s__Thiobacillus_denitrificans	0	0	1.36333e-05	-0.595
d__Bacteria	p__Proteobacteria	c__Betaproteobacteria	o__Methylophilales	f__Methylophilaceae	g__Methylobacillus	s__Methylobacillus_flagellatus	1.02388e-05	0	0	0.994
d__Bacteria	p__Proteobacteria	c__Betaproteobacteria	o__Neisseriales	f__Chromobacteriaceae	g__Chromobacterium	s__Chromobacterium_violaceum	1.02388e-05	0	0	0.994
d__Bacteria	p__Proteobacteria	c__Betaproteobacteria	o__Neisseriales	f__Chromobacteriaceae	g__Laribacter	s__Laribacter_hongkongensis	1.02388e-05	0	0	0.994
d__Bacteria	p__Proteobacteria	c__Betaproteobacteria	o__Neisseriales	f__Chromobacteriaceae	g__Pseudogulbenkiania	s__Pseudogulbenkiania_sp_NH8B	0	0	1.36333e-05	-0.595
d__Bacteria	p__Proteobacteria	c__Betaproteobacteria	o__Neisseriales	f__Neisseriaceae	g__Neisseria	s__Neisseria_gonorrhoeae	1.02388e-05	0	0	0.994
d__Bacteria	p__Proteobacteria	c__Betaproteobacteria	o__Neisseriales	f__Neisseriaceae	g__Neisseria	s__Neisseria_meningitidis	4.09551e-05	0	0	0.994
d__Bacteria	p__Proteobacteria	c__Betaproteobacteria	o__Rhodocyclales	f__Rhodocyclaceae	g__Azoarcus	s__Azoarcus_sp_KH32C	0	0	1.36333e-05	-0.595
d__Bacteria	p__Proteobacteria	c__Betaproteobacteria	o__Rhodocyclales	f__Rhodocyclaceae	g__Azospira	s__Azospira_oryzae	1.02388e-05	0	0	0.994
d__Bacteria	p__Proteobacteria	c__Betaproteobacteria	o__Rhodocyclales	f__Rhodocyclaceae	g__Dechloromonas	s__Dechloromonas_aromatica	3.07163e-05	4.07952e-05	0	0.387
d__Bacteria	p__Proteobacteria	c__Betaproteobacteria	o__Rhodocyclales	f__Rhodocyclaceae	g__Thauera	s__Thauera_sp_MZ1T	3.07163e-05	0	0	0.994
d__Bacteria	p__Proteobacteria	c__Deltaproteobacteria	o__Bdellovibrionales	f__Bacteriovoracaceae	g__Bacteriovorax	s__Bacteriovorax_marinus	1.02388e-05	0	0	0.994
d__Bacteria	p__Proteobacteria	c__Deltaproteobacteria	o__Desulfarculales	f__Desulfarculaceae	g__Desulfarculus	s__Desulfarculus_baarsii	2.04775e-05	0	0	0.994
d__Bacteria	p__Proteobacteria	c__Deltaproteobacteria	o__Desulfovibrionales	f__Desulfohalobiaceae	g__Desulfohalobium	s__Desulfohalobium_retbaense	0.00955277	0.0208736	0.00906612	-0.365
d__Bacteria	p__Proteobacteria	c__Deltaproteobacteria	o__Desulfovibrionales	f__Desulfomicrobiaceae	g__Desulfomicrobium	s__Desulfomicrobium_baculatum	1.02388e-05	0	0	0.994
d__Bacteria	p__Proteobacteria	c__Deltaproteobacteria	o__Desulfurellales	f__Desulfurellaceae	g__Hippea	s__Hippea_maritima	6.14326e-05	6.79921e-05	0	0.522
d__Bacteria	p__Proteobacteria	c__Deltaproteobacteria	o__Desulfuromonadales	f__Geobacteraceae	g__Geobacter	s__Geobacter_bemidjiensis	2.04775e-05	0	0	0.994
d__Bacteria	p__Proteobacteria	c__Deltaproteobacteria	o__Desulfuromonadales	f__Geobacteraceae	g__Geobacter	s__Geobacter_metallireducens	1.02388e-05	0	0	0.994
d__Bacteria	p__Proteobacteria	c__Deltaproteobacteria	o__Myxococcales	f__Anaeromyxobacteraceae	g__Anaeromyxobacter	s__Anaeromyxobacter_sp_Fw109-5	1.02388e-05	0	0	0.994
d__Bacteria	p__Proteobacteria	c__Deltaproteobacteria	o__Myxococcales	f__Cystobacteraceae	g__Stigmatella	s__Stigmatella_aurantiaca	0	1.35984e-05	0	-0.399
d__Bacteria	p__Proteobacteria	c__Deltaproteobacteria	o__Myxococcales	f__Kofleriaceae	g__Haliangium	s__Haliangium_ochraceum	7.16714e-05	1.35984e-05	4.08998e-05	0.824
d__Bacteria	p__Proteobacteria	c__Deltaproteobacteria	o__Myxococcales	f__Myxococcaceae	g__Myxococcus	s__Myxococcus_fulvus	0	0	1.36333e-05	-0.595
d__Bacteria	p__Proteobacteria	c__Deltaproteobacteria	o__Myxococcales	f__Polyangiaceae	g__Sorangium	s__Sorangium_cellulosum	0	0	1.36333e-05	-0.595
d__Bacteria	p__Proteobacteria	c__Deltaproteobacteria	o__Syntrophobacterales	f__Syntrophaceae	g__Desulfomonile	s__Desulfomonile_tiedjei	1.02388e-05	0	0	0.994
d__Bacteria	p__Proteobacteria	c__Deltaproteobacteria	o__Syntrophobacterales	f__Syntrophobacteraceae	g__Syntrophobacter	s__Syntrophobacter_fumaroxidans	1.02388e-05	0	0	0.994
d__Bacteria	p__Proteobacteria	c__Epsilonproteobacteria			g__Nitratiruptor	s__Nitratiruptor_sp_SB155-2	0	5.43936e-05	1.36333e-05	-0.608
d__Bacteria	p__Proteobacteria	c__Epsilonproteobacteria	o__Campylobacterales	f__Campylobacteraceae	g__Campylobacter	s__Campylobacter_hominis	2.04775e-05	1.35984e-05	1.36333e-05	0.993
d__Bacteria	p__Proteobacteria	c__Epsilonproteobacteria	o__Campylobacterales	f__Campylobacteraceae	g__Campylobacter	s__Campylobacter_jejuni	3.07163e-05	2.71968e-05	2.72665e-05	0.992
d__Bacteria	p__Proteobacteria	c__Epsilonproteobacteria	o__Campylobacterales	f__Helicobacteraceae	g__Helicobacter	s__Helicobacter_hepaticus	1.02388e-05	0	0	0.994
d__Bacteria	p__Proteobacteria	c__Epsilonproteobacteria	o__Campylobacterales	f__Helicobacteraceae	g__Helicobacter	s__Helicobacter_pylori	0	0	1.36333e-05	-0.595
d__Bacteria	p__Proteobacteria	c__Epsilonproteobacteria	o__Campylobacterales	f__Helicobacteraceae	g__Sulfuricurvum	s__Sulfuricurvum_kujiense	0	0	1.36333e-05	-0.595
d__Bacteria	p__Proteobacteria	c__Gammaproteobacteria	o__Aeromonadales	f__Aeromonadaceae	g__Aeromonas	s__Aeromonas_hydrophila	7.16714e-05	1.35984e-05	0	0.998
d__Bacteria	p__Proteobacteria	c__Gammaproteobacteria	o__Aeromonadales	f__Aeromonadaceae	g__Aeromonas	s__Aeromonas_veronii	1.02388e-05	0	0	0.994
d__Bacteria	p__Proteobacteria	c__Gammaproteobacteria	o__Aeromonadales	f__Aeromonadaceae	g__Oceanimonas	s__Oceanimonas_sp_GK1	4.09551e-05	5.43936e-05	4.08998e-05	-0.396
d__Bacteria	p__Proteobacteria	c__Gammaproteobacteria	o__Alteromonadales	f__Alteromonadaceae	g__Alteromonas	s__Alteromonas_macleodii	0.00420813	0.00494982	0.00482618	-0.964
d__Bacteria	p__Proteobacteria	c__Gammaproteobacteria	o__Alteromonadales	f__Shewanellaceae	g__Shewanella	s__Shewanella_pealeana	4.09551e-05	2.71968e-05	2.72665e-05	0.993
d__Bacteria	p__Proteobacteria	c__Gammaproteobacteria	o__Chromatiales	f__Chromatiaceae	g__Thioflavicoccus	s__Thioflavicoccus_mobilis	0	1.35984e-05	1.36333e-05	-0.994
d__Bacteria	p__Proteobacteria	c__Gammaproteobacteria	o__Chromatiales	f__Ectothiorhodospiraceae	g__Alkalilimnicola	s__Alkalilimnicola_ehrlichii	0	1.35984e-05	0	-0.399
d__Bacteria	p__Proteobacteria	c__Gammaproteobacteria	o__Chromatiales	f__Ectothiorhodospiraceae	g__Thioalkalivibrio	s__Thioalkalivibrio_sp_K90mix	0	0	1.36333e-05	-0.595
d__Bacteria	p__Proteobacteria	c__Gammaproteobacteria	o__Chromatiales	f__Ectothiorhodospiraceae	g__Thioalkalivibrio	s__Thioalkalivibrio_sulfidiphilus	0	2.71968e-05	2.72665e-05	-0.994
d__Bacteria	p__Proteobacteria	c__Gammaproteobacteria	o__Enterobacteriales	f__Enterobacteriaceae	g__Buchnera	s__Buchnera_aphidicola	0	2.71968e-05	2.72665e-05	-0.994
d__Bacteria	p__Proteobacteria	c__Gammaproteobacteria	o__Enterobacteriales	f__Enterobacteriaceae	g__Candidatus_Riesia	s__Candidatus_Riesia_pediculicola	0	1.35984e-05	0	-0.399
d__Bacteria	p__Proteobacteria	c__Gammaproteobacteria	o__Enterobacteriales	f__Enterobacteriaceae	g__Cronobacter	s__Cronobacter_sakazakii	1.02388e-05	0	0	0.994
d__Bacteria	p__Proteobacteria	c__Gammaproteobacteria	o__Enterobacteriales	f__Enterobacteriaceae	g__Dickeya	s__Dickeya_dadantii	2.04775e-05	5.43936e-05	0	-0.029
d__Bacteria	p__Proteobacteria	c__Gammaproteobacteria	o__Enterobacteriales	f__Enterobacteriaceae	g__Enterobacter	s__Enterobacter_asburiae	1.02388e-05	0	0	0.994
d__Bacteria	p__Proteobacteria	c__Gammaproteobacteria	o__Enterobacteriales	f__Enterobacteriaceae	g__Enterobacter	s__Enterobacter_cloacae	7.16714e-05	4.07952e-05	5.45331e-05	0.84
d__Bacteria	p__Proteobacteria	c__Gammaproteobacteria	o__Enterobacteriales	f__Enterobacteriaceae	g__Enterobacter	s__Enterobacter_sp_R4-368	1.02388e-05	0	0	0.994
d__Bacteria	p__Proteobacteria	c__Gammaproteobacteria	o__Enterobacteriales	f__Enterobacteriaceae	g__Erwinia	s__Erwinia_billingiae	2.04775e-05	0	0	0.994
d__Bacteria	p__Proteobacteria	c__Gammaproteobacteria	o__Enterobacteriales	f__Enterobacteriaceae	g__Erwinia	s__Erwinia_sp_Ejp617	1.02388e-05	0	0	0.994
d__Bacteria	p__Proteobacteria	c__Gammaproteobacteria	o__Enterobacteriales	f__Enterobacteriaceae	g__Escherichia	s__Escherichia_coli	0.000122865	4.07952e-05	6.81663e-05	0.902
d__Bacteria	p__Proteobacteria	c__Gammaproteobacteria	o__Enterobacteriales	f__Enterobacteriaceae	g__Klebsiella	s__Klebsiella_variicola	1.02388e-05	0	0	0.994
d__Bacteria	p__Proteobacteria	c__Gammaproteobacteria	o__Enterobacteriales	f__Enterobacteriaceae	g__Pantoea	s__Pantoea_ananatis	2.04775e-05	0	4.08998e-05	-0.112
d__Bacteria	p__Proteobacteria	c__Gammaproteobacteria	o__Enterobacteriales	f__Enterobacteriaceae	g__Pantoea	s__Pantoea_vagans	0	0	4.08998e-05	-0.595
d__Bacteria	p__Proteobacteria	c__Gammaproteobacteria	o__Enterobacteriales	f__Enterobacteriaceae	g__Rahnella	s__Rahnella_sp_Y9602	1.02388e-05	0	0	0.994
d__Bacteria	p__Proteobacteria	c__Gammaproteobacteria	o__Enterobacteriales	f__Enterobacteriaceae	g__Salmonella	s__Salmonella_enterica	2.04775e-05	1.35984e-05	1.36333e-05	0.993
d__Bacteria	p__Proteobacteria	c__Gammaproteobacteria	o__Enterobacteriales	f__Enterobacteriaceae	g__Serratia	s__Serratia_liquefaciens	2.04775e-05	5.43936e-05	5.45331e-05	-0.994
d__Bacteria	p__Proteobacteria	c__Gammaproteobacteria	o__Enterobacteriales	f__Enterobacteriaceae	g__Serratia	s__Serratia_marcescens	1.02388e-05	2.71968e-05	2.72665e-05	-0.994
d__Bacteria	p__Proteobacteria	c__Gammaproteobacteria	o__Enterobacteriales	f__Enterobacteriaceae	g__Shigella	s__Shigella_flexneri	0	1.35984e-05	0	-0.399
d__Bacteria	p__Proteobacteria	c__Gammaproteobacteria	o__Enterobacteriales	f__Enterobacteriaceae		s__Enterobacteriaceae_bacterium_strain_FGI_57	2.04775e-05	4.07952e-05	0	0.115
d__Bacteria	p__Proteobacteria	c__Gammaproteobacteria	o__Enterobacteriales	f__Enterobacteriaceae		s__Plautia_stali_symbiont	1.02388e-05	0	4.08998e-05	-0.384
d__Bacteria	p__Proteobacteria	c__Gammaproteobacteria	o__Legionellales	f__Legionellaceae	g__Legionella	s__Legionella_pneumophila	3.07163e-05	5.43936e-05	0	0.187
d__Bacteria	p__Proteobacteria	c__Gammaproteobacteria	o__Oceanospirillales	f__Halomonadaceae	g__Candidatus_Carsonella	s__Candidatus_Carsonella_ruddii	1.02388e-05	2.71968e-05	4.08998e-05	-0.94
d__Bacteria	p__Proteobacteria	c__Gammaproteobacteria	o__Oceanospirillales	f__Halomonadaceae	g__Halomonas	s__Halomonas_elongata	1.02388e-05	1.35984e-05	1.36333e-05	-0.995
d__Bacteria	p__Proteobacteria	c__Gammaproteobacteria	o__Pasteurellales	f__Pasteurellaceae	g__Histophilus	s__Histophilus_somni	0	0	2.72665e-05	-0.595
d__Bacteria	p__Proteobacteria	c__Gammaproteobacteria	o__Pasteurellales	f__Pasteurellaceae	g__Pasteurella	s__Pasteurella_multocida	0.000112626	0.000122386	5.45331e-05	0.482
d__Bacteria	p__Proteobacteria	c__Gammaproteobacteria	o__Pseudomonadales	f__Moraxellaceae	g__Acinetobacter	s__Acinetobacter_baumannii	5.11938e-05	0.000108787	2.72665e-05	-0.121
d__Bacteria	p__Proteobacteria	c__Gammaproteobacteria	o__Pseudomonadales	f__Moraxellaceae	g__Acinetobacter	s__Acinetobacter_calcoaceticus	3.07163e-05	4.07952e-05	2.72665e-05	-0.162
d__Bacteria	p__Proteobacteria	c__Gammaproteobacteria	o__Pseudomonadales	f__Moraxellaceae	g__Psychrobacter	s__Psychrobacter_sp_PRwf-1	1.02388e-05	0	0	0.994
d__Bacteria	p__Proteobacteria	c__Gammaproteobacteria	o__Pseudomonadales	f__Pseudomonadaceae	g__Pseudomonas	s__Pseudomonas_aeruginosa	3.07163e-05	2.71968e-05	6.81663e-05	-0.53
d__Bacteria	p__Proteobacteria	c__Gammaproteobacteria	o__Pseudomonadales	f__Pseudomonadaceae	g__Pseudomonas	s__Pseudomonas_denitrificans	1.02388e-05	0	1.36333e-05	0.168
d__Bacteria	p__Proteobacteria	c__Gammaproteobacteria	o__Pseudomonadales	f__Pseudomonadaceae	g__Pseudomonas	s__Pseudomonas_entomophila	3.07163e-05	5.43936e-05	5.45331e-05	-0.994
d__Bacteria	p__Proteobacteria	c__Gammaproteobacteria	o__Pseudomonadales	f__Pseudomonadaceae	g__Pseudomonas	s__Pseudomonas_fluorescens	2.04775e-05	4.07952e-05	5.45331e-05	-0.956
d__Bacteria	p__Proteobacteria	c__Gammaproteobacteria	o__Pseudomonadales	f__Pseudomonadaceae	g__Pseudomonas	s__Pseudomonas_fulva	1.02388e-05	2.71968e-05	1.36333e-05	-0.565
d__Bacteria	p__Proteobacteria	c__Gammaproteobacteria	o__Pseudomonadales	f__Pseudomonadaceae	g__Pseudomonas	s__Pseudomonas_mendocina	5.11938e-05	8.15905e-05	5.45331e-05	-0.489
d__Bacteria	p__Proteobacteria	c__Gammaproteobacteria	o__Pseudomonadales	f__Pseudomonadaceae	g__Pseudomonas	s__Pseudomonas_monteilii	1.02388e-05	0	0	0.994
d__Bacteria	p__Proteobacteria	c__Gammaproteobacteria	o__Pseudomonadales	f__Pseudomonadaceae	g__Pseudomonas	s__Pseudomonas_putida	0.000307163	0.000163181	0.000122699	0.995
d__Bacteria	p__Proteobacteria	c__Gammaproteobacteria	o__Pseudomonadales	f__Pseudomonadaceae	g__Pseudomonas	s__Pseudomonas_resinovorans	0	0	2.72665e-05	-0.595
d__Bacteria	p__Proteobacteria	c__Gammaproteobacteria	o__Pseudomonadales	f__Pseudomonadaceae	g__Pseudomonas	s__Pseudomonas_sp_TKP	1.02388e-05	0	2.72665e-05	-0.253
d__Bacteria	p__Proteobacteria	c__Gammaproteobacteria	o__Pseudomonadales	f__Pseudomonadaceae	g__Pseudomonas	s__Pseudomonas_sp_UW4	2.04775e-05	1.35984e-05	2.72665e-05	-0.109
d__Bacteria	p__Proteobacteria	c__Gammaproteobacteria	o__Pseudomonadales	f__Pseudomonadaceae	g__Pseudomonas	s__Pseudomonas_sp_VLB120	5.11938e-05	1.35984e-05	0	0.989
d__Bacteria	p__Proteobacteria	c__Gammaproteobacteria	o__Pseudomonadales	f__Pseudomonadaceae	g__Pseudomonas	s__Pseudomonas_stutzeri	5.11938e-05	4.07952e-05	8.17996e-05	-0.38
d__Bacteria	p__Proteobacteria	c__Gammaproteobacteria	o__Pseudomonadales	f__Pseudomonadaceae	g__Pseudomonas	s__Pseudomonas_syringae	1.02388e-05	0	0	0.994
d__Bacteria	p__Proteobacteria	c__Gammaproteobacteria	o__Pseudomonadales	f__Pseudomonadaceae	g__Pseudomonas	s__Pseudomonas_syringae_group_genomosp_3	2.04775e-05	0	0	0.994
d__Bacteria	p__Proteobacteria	c__Gammaproteobacteria	o__Vibrionales	f__Vibrionaceae	g__Vibrio	s__Vibrio_anguillarum	1.02388e-05	4.07952e-05	2.72665e-05	-0.842
d__Bacteria	p__Proteobacteria	c__Gammaproteobacteria	o__Vibrionales	f__Vibrionaceae	g__Vibrio	s__Vibrio_cholerae	1.02388e-05	1.35984e-05	2.72665e-05	-0.734
d__Bacteria	p__Proteobacteria	c__Gammaproteobacteria	o__Vibrionales	f__Vibrionaceae	g__Vibrio	s__Vibrio_furnissii	1.02388e-05	2.71968e-05	1.36333e-05	-0.565
d__Bacteria	p__Proteobacteria	c__Gammaproteobacteria	o__Vibrionales	f__Vibrionaceae	g__Vibrio	s__Vibrio_parahaemolyticus	1.02388e-05	0	0	0.994
d__Bacteria	p__Proteobacteria	c__Gammaproteobacteria	o__Vibrionales	f__Vibrionaceae	g__Vibrio	s__Vibrio_sp_Ex25	0	1.35984e-05	0	-0.399
d__Bacteria	p__Proteobacteria	c__Gammaproteobacteria	o__Xanthomonadales	f__Xanthomonadaceae	g__Frateuria	s__Frateuria_aurantia	1.02388e-05	0	0	0.994
d__Bacteria	p__Proteobacteria	c__Gammaproteobacteria	o__Xanthomonadales	f__Xanthomonadaceae	g__Pseudoxanthomonas	s__Pseudoxanthomonas_spadix	0	0	1.36333e-05	-0.595
d__Bacteria	p__Proteobacteria	c__Gammaproteobacteria	o__Xanthomonadales	f__Xanthomonadaceae	g__Stenotrophomonas	s__Stenotrophomonas_maltophilia	0.000153582	5.43936e-05	0.000122699	0.659
d__Bacteria	p__Proteobacteria	c__Gammaproteobacteria	o__Xanthomonadales	f__Xanthomonadaceae	g__Xanthomonas	s__Xanthomonas_albilineans	1.02388e-05	1.35984e-05	0	0.387
d__Bacteria	p__Proteobacteria	c__Gammaproteobacteria	o__Xanthomonadales	f__Xanthomonadaceae	g__Xanthomonas	s__Xanthomonas_campestris	5.11938e-05	0	0	0.994
d__Bacteria	p__Proteobacteria	c__Gammaproteobacteria	o__Xanthomonadales	f__Xanthomonadaceae	g__Xanthomonas	s__Xanthomonas_fuscans	1.02388e-05	1.35984e-05	0	0.387
d__Bacteria	p__Proteobacteria	c__Gammaproteobacteria	o__Xanthomonadales	f__Xanthomonadaceae	g__Xanthomonas	s__Xanthomonas_oryzae	0	0	1.36333e-05	-0.595
d__Bacteria	p__Spirochaetes	c__Spirochaetia	o__Spirochaetales	f__Brachyspiraceae	g__Brachyspira	s__Brachyspira_murdochii	0	2.71968e-05	1.36333e-05	-0.805
d__Bacteria	p__Spirochaetes	c__Spirochaetia	o__Spirochaetales	f__Leptospiraceae	g__Turneriella	s__Turneriella_parva	1.02388e-05	0	0	0.994
d__Bacteria	p__Spirochaetes	c__Spirochaetia	o__Spirochaetales	f__Spirochaetaceae	g__Borrelia	s__Borrelia_miyamotoi	0	1.35984e-05	2.72665e-05	-0.916
d__Bacteria	p__Spirochaetes	c__Spirochaetia	o__Spirochaetales	f__Spirochaetaceae	g__Borrelia	s__Borrelia_recurrentis	3.07163e-05	4.07952e-05	1.36333e-05	0.258
d__Bacteria	p__Synergistetes	c__Synergistia	o__Synergistales	f__Synergistaceae	g__Thermanaerovibrio	s__Thermanaerovibrio_acidaminovorans	1.02388e-05	0	1.36333e-05	0.168
d__Bacteria	p__Tenericutes	c__Mollicutes	o__Acholeplasmatales	f__Acholeplasmataceae	g__Acholeplasma	s__Acholeplasma_laidlawii	9.21489e-05	0.000108787	0.000122699	-0.936
d__Bacteria	p__Tenericutes	c__Mollicutes	o__Acholeplasmatales	f__Acholeplasmataceae	g__Candidatus_Phytoplasma	s__Candidatus_Phytoplasma_australiense	3.07163e-05	2.71968e-05	1.36333e-05	0.74
d__Bacteria	p__Tenericutes	c__Mollicutes	o__Acholeplasmatales	f__Acholeplasmataceae	g__Candidatus_Phytoplasma	s__Onion_yellows_phytoplasma	0	0	1.36333e-05	-0.595
d__Bacteria	p__Tenericutes	c__Mollicutes	o__Entomoplasmatales	f__Spiroplasmataceae	g__Spiroplasma	s__Spiroplasma_taiwanense	0	1.35984e-05	0	-0.399
d__Bacteria	p__Tenericutes	c__Mollicutes	o__Mycoplasmatales	f__Mycoplasmataceae	g__Mycoplasma	s__Mycoplasma_hominis	0	1.35984e-05	0	-0.399
d__Bacteria	p__Tenericutes	c__Mollicutes	o__Mycoplasmatales	f__Mycoplasmataceae	g__Mycoplasma	s__Mycoplasma_hyopneumoniae	2.04775e-05	4.07952e-05	2.72665e-05	-0.678
d__Bacteria	p__Tenericutes	c__Mollicutes	o__Mycoplasmatales	f__Mycoplasmataceae	g__Mycoplasma	s__Mycoplasma_hyorhinis	1.02388e-05	0	1.36333e-05	0.168
d__Bacteria	p__Tenericutes	c__Mollicutes	o__Mycoplasmatales	f__Mycoplasmataceae	g__Mycoplasma	s__Mycoplasma_mycoides	0	1.35984e-05	1.36333e-05	-0.994
d__Bacteria	p__Tenericutes	c__Mollicutes	o__Mycoplasmatales	f__Mycoplasmataceae	g__Mycoplasma	s__Mycoplasma_pulmonis	2.04775e-05	5.43936e-05	2.72665e-05	-0.565
d__Bacteria	p__Thermodesulfobacteria	c__Thermodesulfobacteria	o__Thermodesulfobacteriales	f__Thermodesulfobacteriaceae	g__Thermodesulfobacterium	s__Thermodesulfobacterium_geofontis	0	1.35984e-05	0	-0.399
d__Bacteria	p__Thermotogae	c__Thermotogae	o__Thermotogales	f__Thermotogaceae	g__Petrotoga	s__Petrotoga_mobilis	1.02388e-05	1.35984e-05	0	0.387
d__Bacteria	p__Verrucomicrobia	c__Opitutae	o__Opitutales	f__Opitutaceae	g__Opitutus	s__Opitutus_terrae	1.02388e-05	0	0	0.994
d__Bacteria	p__Verrucomicrobia	c__Verrucomicrobiae	o__Verrucomicrobiales	f__Verrucomicrobiaceae	g__Akkermansia	s__Akkermansia_muciniphila	0	1.35984e-05	0	-0.399
d__Bacteria	p__Verrucomicrobia	o__Methylacidiphilales		f__Methylacidiphilaceae	g__Methylacidiphilum	s__Methylacidiphilum_infernorum	3.07163e-05	5.43936e-05	2.72665e-05	-0.289
d__Bacteria						s__Halyomorpha_halys_symbiont	0	0	1.36333e-05	-0.595
a indicated that correlation coefficient of Candidatus_Liberibacter_asiaticus and the other bacterial species
